# Supplementary material for: Impact of a Social Media Campaign on Reach, Uptake, and Engagement with a Free Web- and App-Based Physical Activity Intervention: The 10,000 Steps Australia Program
Source: Int J Environ Res Public Health. 2019 Dec 12;16(24):5076. doi: 10.3390/ijerph16245076 (PMC6950002; doi:10.3390/ijerph16245076)
Supplement: Supplementary file 1 [file ijerph-16-05076-s001.zip]

Archive with 9 entries (6 files):
- suplementary files/
- suplementary files/Supplementary file 1- All daily data 2017-2019 incl app and website.xlsx
- __MACOSX/
- __MACOSX/suplementary files/
- __MACOSX/suplementary files/._Supplementary file 1- All daily data 2017-2019 incl app and website.xlsx
- suplementary files/Supplementary file 2 - SMC and 2017 website usage, tournaments etc, steps data.xlsx
- __MACOSX/suplementary files/._Supplementary file 2 - SMC and 2017 website usage, tournaments etc, steps data.xlsx
- suplementary files/Supplementary file 3 - survival data.xlsx
- __MACOSX/suplementary files/._Supplementary file 3 - survival data.xlsx
