# Supplementary material for: Impact of a Social Media Campaign on Reach, Uptake, and Engagement with a Free Web- and App-Based Physical Activity Intervention: The 10,000 Steps Australia Program
Source: Int J Environ Res Public Health. 2019 Dec 12;16(24):5076. doi: 10.3390/ijerph16245076 (PMC6950002; doi:10.3390/ijerph16245076)
Supplement: Supplementary file 1 [file ijerph-16-05076-s001.zip › suplementary files/Supplementary file 1- All daily data 2017-2019 incl app and website.xlsx]

## Sheet: Data
date	smc_period	signupqld	fbengage	fbreach	fblikes
2018-01-21	SMC 2018	5	0	138	0
2018-01-22	SMC 2018	36	214	9956	11
2018-01-23	SMC 2018	55	149	7884	8
2018-01-24	SMC 2018	20	153	8510	8
2018-01-25	SMC 2018	33	126	8439	23
2018-01-26	SMC 2018	25	128	10335	17
2018-01-27	SMC 2018	22	147	10186	17
2018-01-28	SMC 2018	34	131	9889	9
2018-01-29	SMC 2018	79	126	10025	11
2018-01-30	SMC 2018	72	130	9840	9
2018-01-31	SMC 2018	124	126	11184	14
2018-02-01	SMC 2018	42	129	10835	14
2018-02-02	SMC 2018	40	118	9932	14
2018-02-03	SMC 2018	15	91	9386	12
2018-02-04	SMC 2018	13	134	11310	14
2018-02-05	SMC 2018	24	123	11282	9
2018-02-06	SMC 2018	42	101	8734	10
2018-02-07	SMC 2018	30	153	10702	22
2018-02-08	SMC 2018	37	115	9664	14
2018-02-09	SMC 2018	20	125	10859	15
2018-02-10	SMC 2018	12	115	10259	14
2018-02-11	SMC 2018	26	145	9487	12
2018-02-12	SMC 2018	23	156	11187	11
2018-02-13	SMC 2018	30	172	10103	18
2018-02-14	SMC 2018	15	111	9349	9
2018-02-15	SMC 2018	28	108	8874	5
2018-02-16	SMC 2018	17	118	9747	16
2018-02-17	SMC 2018	10	113	8952	15
2018-02-18	SMC 2018	12	122	9763	8
2018-02-19	SMC 2018	16	125	10531	12
2018-02-20	SMC 2018	25	98	9519	14
2018-02-21	SMC 2018	33	91	9107	6
2018-02-22	SMC 2018	33	108	8885	5
2018-02-23	SMC 2018	33	111	9393	13
2018-02-24	SMC 2018	6	99	9078	8
2018-02-25	SMC 2018	25	99	9858	7
2018-02-26	SMC 2018	33	92	9727	5
2018-02-27	SMC 2018	21	105	8715	7
2018-02-28	SMC 2018	20	114	9462	4
2018-03-01	SMC 2018	27	115	10622	10
2018-03-02	SMC 2018	23	111	9056	8
2018-03-03	SMC 2018	6	5	367	3
2017-12-10	6 weeks prior to SMC	0	15	191	5
2017-12-11	6 weeks prior to SMC	4	18	324	0
2017-12-12	6 weeks prior to SMC	3	8	185	0
2017-12-13	6 weeks prior to SMC	4	13	190	3
2017-12-14	6 weeks prior to SMC	4	1	122	1
2017-12-15	6 weeks prior to SMC	0	1	20	1
2017-12-16	6 weeks prior to SMC	0	0	30	0
2017-12-17	6 weeks prior to SMC	4	1	15	1
2017-12-18	6 weeks prior to SMC	2	4	154	2
2017-12-19	6 weeks prior to SMC	0	3	107	1
2017-12-20	6 weeks prior to SMC	3	9	277	1
2017-12-21	6 weeks prior to SMC	4	5	206	0
2017-12-22	6 weeks prior to SMC	3	5	206	0
2017-12-23	6 weeks prior to SMC	0	5	230	0
2017-12-24	6 weeks prior to SMC	0	3	87	0
2017-12-25	6 weeks prior to SMC	1	3	217	0
2017-12-26	6 weeks prior to SMC	0	1	103	0
2017-12-27	6 weeks prior to SMC	1	2	18	2
2017-12-28	6 weeks prior to SMC	2	0	10	0
2017-12-29	6 weeks prior to SMC	1	2	10	2
2017-12-30	6 weeks prior to SMC	0	9	265	2
2017-12-31	6 weeks prior to SMC	0	17	420	1
2018-01-01	6 weeks prior to SMC	2	9	294	1
2018-01-02	6 weeks prior to SMC	2	11	301	2
2018-01-03	6 weeks prior to SMC	1	6	173	0
2018-01-04	6 weeks prior to SMC	12	3	74	1
2018-01-05	6 weeks prior to SMC	3	4	63	1
2018-01-06	6 weeks prior to SMC	3	8	300	2
2018-01-07	6 weeks prior to SMC	3	4	107	2
2018-01-08	6 weeks prior to SMC	13	3	27	2
2018-01-09	6 weeks prior to SMC	14	1	13	0
2018-01-10	6 weeks prior to SMC	12	14	188	4
2018-01-11	6 weeks prior to SMC	8	2	73	1
2018-01-12	6 weeks prior to SMC	16	0	17	0
2018-01-13	6 weeks prior to SMC	1	1	14	0
2018-01-14	6 weeks prior to SMC	2	3	12	2
2018-01-15	6 weeks prior to SMC	15	3	115	0
2018-01-16	6 weeks prior to SMC	32	3	67	0
2018-01-17	6 weeks prior to SMC	12	2	19	2
2018-01-18	6 weeks prior to SMC	6	0	10	0
2018-01-19	6 weeks prior to SMC	16	0	9	0
2018-01-20	6 weeks prior to SMC	1	0	3	0
2017-01-21	Same SMC period 2017	0	6	18	1
2017-01-22	Same SMC period 2017	5	0	4	0
2017-01-23	Same SMC period 2017	21	0	7	0
2017-01-24	Same SMC period 2017	14	3	110	1
2017-01-25	Same SMC period 2017	11	10	187	1
2017-01-26	Same SMC period 2017	2	2	32	0
2017-01-27	Same SMC period 2017	6	1	9	1
2017-01-28	Same SMC period 2017	2	0	3	0
2017-01-29	Same SMC period 2017	7	0	5	0
2017-01-30	Same SMC period 2017	33	5	228	0
2017-01-31	Same SMC period 2017	8	4	259	0
2017-02-01	Same SMC period 2017	12	0	123	0
2017-02-02	Same SMC period 2017	6	3	120	2
2017-02-03	Same SMC period 2017	5	4	29	1
2017-02-04	Same SMC period 2017	0	2	10	1
2017-02-05	Same SMC period 2017	8	3	2	2
2017-02-06	Same SMC period 2017	5	0	4	0
2017-02-07	Same SMC period 2017	5	0	2	0
2017-02-08	Same SMC period 2017	3	0	2	0
2017-02-09	Same SMC period 2017	6	2	1	2
2017-02-10	Same SMC period 2017	3	0	2	0
2017-02-11	Same SMC period 2017	2	2	5	2
2017-02-12	Same SMC period 2017	13	2	12	1
2017-02-13	Same SMC period 2017	11	0	6	0
2017-02-14	Same SMC period 2017	18	2	9	2
2017-02-15	Same SMC period 2017	13	0	9	0
2017-02-16	Same SMC period 2017	24	1	10	1
2017-02-17	Same SMC period 2017	2	0	5	0
2017-02-18	Same SMC period 2017	2	0	2	0
2017-02-19	Same SMC period 2017	11	0	4	0
2017-02-20	Same SMC period 2017	15	68	2038	8
2017-02-21	Same SMC period 2017	15	68	4157	11
2017-02-22	Same SMC period 2017	32	9	951	5
2017-02-23	Same SMC period 2017	36	9	473	1
2017-02-24	Same SMC period 2017	10	1	65	1
2017-02-25	Same SMC period 2017	0	0	20	0
2017-02-26	Same SMC period 2017	2	41	672	1
2017-02-27	Same SMC period 2017	15	31	649	1
2017-02-28	Same SMC period 2017	14	25	702	2
2017-03-01	Same SMC period 2017	7	3	343	0
2017-03-02	Same SMC period 2017	5	0	219	0
2017-03-03	Same SMC period 2017	5	1	83	0
2016-01-01	Other	4	19	314	1
2016-01-02	Other	1	4	69	1
2016-01-03	Other	1	1	74	0
2016-01-04	Other	3	4	100	1
2016-01-05	Other	7	5	70	0
2016-01-06	Other	4	46	769	1
2016-01-07	Other	4	25	676	1
2016-01-08	Other	17	3	268	1
2016-01-09	Other	2	6	219	0
2016-01-10	Other	2	3	73	1
2016-01-11	Other	7	12	161	3
2016-01-12	Other	14	49	890	1
2016-01-13	Other	59	47	653	4
2016-01-14	Other	52	9	133	3
2016-01-15	Other	59	1	54	0
2016-01-16	Other	6	2	20	0
2016-01-17	Other	4	2	24	2
2016-01-18	Other	35	18	361	2
2016-01-19	Other	45	15	647	1
2016-01-20	Other	26	19	674	2
2016-01-21	Other	21	5	278	0
2016-01-22	Other	15	3	180	1
2016-01-23	Other	6	5	170	1
2016-01-24	Other	6	2	37	0
2016-01-25	Other	15	0	23	0
2016-01-26	Other	4	4	58	2
2016-01-27	Other	32	23	604	1
2016-01-28	Other	21	4	436	0
2016-01-29	Other	23	0	286	0
2016-01-30	Other	4	12	597	0
2016-01-31	Other	1	0	352	0
2016-02-01	Other	32	3	459	3
2016-02-02	Other	12	10	445	2
2016-02-03	Other	32	5	446	1
2016-02-04	Other	9	2	324	1
2016-02-05	Other	18	0	238	0
2016-02-06	Other	0	0	14	0
2016-02-07	Other	3	1	17	0
2016-02-08	Other	25	6	125	1
2016-02-09	Other	31	3	408	1
2016-02-10	Other	25	4	313	3
2016-02-11	Other	28	4	238	1
2016-02-12	Other	18	1	21	0
2016-02-13	Other	1	4	67	2
2016-02-14	Other	0	3	32	2
2016-02-15	Other	24	28	517	0
2016-02-16	Other	37	7	223	1
2016-02-17	Other	66	5	84	0
2016-02-18	Other	34	5	95	0
2016-02-19	Other	22	0	26	0
2016-02-20	Other	1	0	22	0
2016-02-21	Other	1	4	12	2
2016-02-22	Other	14	8	170	1
2016-02-23	Other	12	6	387	1
2016-02-24	Other	10	5	330	1
2016-02-25	Other	21	2	287	1
2016-02-26	Other	36	2	19	1
2016-02-27	Other	1	2	20	0
2016-02-28	Other	3	7	260	3
2016-02-29	Other	25	3	380	1
2016-03-01	Other	12	2	273	2
2016-03-02	Other	13	0	163	0
2016-03-03	Other	10	10	209	1
2016-03-04	Other	21	10	337	3
2016-03-05	Other	6	4	277	2
2016-03-06	Other	1	4	250	0
2016-03-07	Other	9	2	20	2
2016-03-08	Other	43	7	78	2
2016-03-09	Other	27	8	230	1
2016-03-10	Other	15	4	323	1
2016-03-11	Other	12	2	296	0
2016-03-12	Other	4	1	188	1
2016-03-13	Other	7	4	31	1
2016-03-14	Other	8	6	174	2
2016-03-15	Other	10	1	34	0
2016-03-16	Other	39	0	15	0
2016-03-17	Other	30	0	13	0
2016-03-18	Other	27	1	11	0
2016-03-19	Other	2	1	26	1
2016-03-20	Other	2	2	34	2
2016-03-21	Other	15	1	9	1
2016-03-22	Other	11	0	2	0
2016-03-23	Other	20	1	13	1
2016-03-24	Other	22	5	59	2
2016-03-25	Other	10	1	32	1
2016-03-26	Other	3	2	21	0
2016-03-27	Other	16	0	12	0
2016-03-28	Other	2	18	535	0
2016-03-29	Other	16	12	721	1
2016-03-30	Other	32	3	613	0
2016-03-31	Other	53	3	494	0
2016-04-01	Other	19	0	9	0
2016-04-02	Other	61	1	28	1
2016-04-03	Other	29	7	127	1
2016-04-04	Other	30	2	48	0
2016-04-05	Other	45	1	10	0
2016-04-06	Other	68	3	13	2
2016-04-07	Other	33	6	115	2
2016-04-08	Other	56	4	93	2
2016-04-09	Other	2	2	35	0
2016-04-10	Other	5	2	26	1
2016-04-11	Other	30	2	9	1
2016-04-12	Other	25	5	35	3
2016-04-13	Other	9	0	4	0
2016-04-14	Other	20	1	5	0
2016-04-15	Other	20	1	2	0
2016-04-16	Other	6	2	3	2
2016-04-17	Other	5	1	11	1
2016-04-18	Other	28	6	27	4
2016-04-19	Other	69	1	46	1
2016-04-20	Other	63	0	12	0
2016-04-21	Other	39	1	5	1
2016-04-22	Other	22	0	3	0
2016-04-23	Other	3	3	13	2
2016-04-24	Other	4	3	14	3
2016-04-25	Other	4	2	25	1
2016-04-26	Other	30	1	6	0
2016-04-27	Other	38	11	436	1
2016-04-28	Other	39	19	726	4
2016-04-29	Other	98	19	650	3
2016-04-30	Other	13	2	327	0
2016-05-01	Other	4	1	30	1
2016-05-02	Other	10	4	106	0
2016-05-03	Other	74	5	42	0
2016-05-04	Other	74	3	14	2
2016-05-05	Other	59	2	9	0
2016-05-06	Other	39	0	5	0
2016-05-07	Other	3	0	3	0
2016-05-08	Other	1	11	155	1
2016-05-09	Other	40	4	454	0
2016-05-10	Other	10	6	424	1
2016-05-11	Other	13	1	293	0
2016-05-12	Other	5	2	7	0
2016-05-13	Other	9	1	10	1
2016-05-14	Other	0	1	6	1
2016-05-15	Other	1	1	29	1
2016-05-16	Other	7	1	5	1
2016-05-17	Other	14	1	6	0
2016-05-18	Other	26	0	3	0
2016-05-19	Other	21	6	131	1
2016-05-20	Other	13	4	220	0
2016-05-21	Other	1	0	140	0
2016-05-22	Other	4	2	114	0
2016-05-23	Other	21	0	9	0
2016-05-24	Other	20	3	8	1
2016-05-25	Other	82	4	48	2
2016-05-26	Other	37	15	241	0
2016-05-27	Other	24	2	85	0
2016-05-28	Other	2	1	26	1
2016-05-29	Other	4	8	204	0
2016-05-30	Other	20	7	199	1
2016-05-31	Other	12	2	195	2
2016-06-01	Other	20	3	206	1
2016-06-02	Other	14	3	115	3
2016-06-03	Other	14	1	10	0
2016-06-04	Other	2	1	5	1
2016-06-05	Other	4	5	24	2
2016-06-06	Other	25	7	212	0
2016-06-07	Other	18	1	183	0
2016-06-08	Other	20	5	53	3
2016-06-09	Other	19	0	22	0
2016-06-10	Other	17	2	8	1
2016-06-11	Other	3	4	23	2
2016-06-12	Other	2	0	18	0
2016-06-13	Other	4	1	3	0
2016-06-14	Other	0	3	11	0
2016-06-15	Other	7	2	3	0
2016-06-16	Other	3	1	3	0
2016-06-17	Other	2	1	4	1
2016-06-18	Other	0	0	3	0
2016-06-19	Other	2	0	2	0
2016-06-20	Other	2	1	4	1
2016-06-21	Other	3	2	19	1
2016-06-22	Other	10	0	1	0
2016-06-23	Other	41	1	4	0
2016-06-24	Other	14	1	3	0
2016-06-25	Other	0	1	4	0
2016-06-26	Other	2	9	238	1
2016-06-27	Other	7	8	537	3
2016-06-28	Other	6	5	481	1
2016-06-29	Other	11	6	520	0
2016-06-30	Other	48	4	521	1
2016-07-01	Other	20	1	438	0
2016-07-02	Other	2	1	215	0
2016-07-03	Other	3	1	2	1
2016-07-04	Other	35	3	9	2
2016-07-05	Other	32	1	41	0
2016-07-06	Other	40	1	12	0
2016-07-07	Other	9	0		0
2016-07-08	Other	21	1	4	1
2016-07-09	Other	5	0		0
2016-07-10	Other	4	2	3	0
2016-07-11	Other	50	0	2	0
2016-07-12	Other	87	4	80	0
2016-07-13	Other	26	2	62	0
2016-07-14	Other	61	1	58	1
2016-07-15	Other	13	1	13	1
2016-07-16	Other	6	1	20	1
2016-07-17	Other	9	2	35	2
2016-07-18	Other	22	0	12	0
2016-07-19	Other	49	5	319	2
2016-07-20	Other	48	2	548	1
2016-07-21	Other	108	2	531	0
2016-07-22	Other	57	0	334	0
2016-07-23	Other	5	3	2	2
2016-07-24	Other	5	0		0
2016-07-25	Other	52	1	4	0
2016-07-26	Other	43	3	10	2
2016-07-27	Other	87	0	5	0
2016-07-28	Other	79	1	3	0
2016-07-29	Other	52	2	2	0
2016-07-30	Other	2	9	679	0
2016-07-31	Other	2	6	728	4
2016-08-01	Other	36	1	662	0
2016-08-02	Other	13	3	93	1
2016-08-03	Other	8	2	17	1
2016-08-04	Other	16	1	12	0
2016-08-05	Other	12	2	3	0
2016-08-06	Other	2	2	4	1
2016-08-07	Other	2	2	13	1
2016-08-08	Other	6	14	251	1
2016-08-09	Other	9	7	241	1
2016-08-10	Other	1	5	55	3
2016-08-11	Other	7	2	23	2
2016-08-12	Other	26	0	10	0
2016-08-13	Other	2	0	3	0
2016-08-14	Other	4	1	3	0
2016-08-15	Other	52	0	7	0
2016-08-16	Other	29	2	5	1
2016-08-17	Other	29	1	20	1
2016-08-18	Other	28	1	9	1
2016-08-19	Other	26	1	8	1
2016-08-20	Other	1	1	6	1
2016-08-21	Other	2	1	3	0
2016-08-22	Other	61	2	16	1
2016-08-23	Other	35	1	7	0
2016-08-24	Other	62	1	5	0
2016-08-25	Other	42	2	4	0
2016-08-26	Other	23	1	8	1
2016-08-27	Other	0	1	4	0
2016-08-28	Other	1	1	2	0
2016-08-29	Other	38	0	2	0
2016-08-30	Other	90	6	313	0
2016-08-31	Other	85	3	248	0
2016-09-01	Other	88	3	192	2
2016-09-02	Other	67	9	163	8
2016-09-03	Other	4	1	24	0
2016-09-04	Other	3	3	22	2
2016-09-05	Other	82	0	6	0
2016-09-06	Other	133	8	169	0
2016-09-07	Other	137	29	692	3
2016-09-08	Other	84	10	186	2
2016-09-09	Other	86	4	26	1
2016-09-10	Other	3	2	6	0
2016-09-11	Other	9	11	92	1
2016-09-12	Other	58	5	125	0
2016-09-13	Other	52	2	13	1
2016-09-14	Other	30	2	7	0
2016-09-15	Other	65	3	5	1
2016-09-16	Other	81	1	4	0
2016-09-17	Other	2	1	2	0
2016-09-18	Other	1	0	3	0
2016-09-19	Other	74	0	5	0
2016-09-20	Other	47	0	2	0
2016-09-21	Other	67	3	3	0
2016-09-22	Other	72	1	3	0
2016-09-23	Other	55	0	2	0
2016-09-24	Other	3	2	2	0
2016-09-25	Other	5	5	3	1
2016-09-26	Other	99	3	4	1
2016-09-27	Other	74	15	172	0
2016-09-28	Other	150	20	238	1
2016-09-29	Other	125	8	161	1
2016-09-30	Other	185	12	617	1
2016-10-01	Other	19	2	494	0
2016-10-02	Other	7	8	608	1
2016-10-03	Other	28	13	713	2
2016-10-04	Other	150	7	646	2
2016-10-05	Other	167	4	540	0
2016-10-06	Other	71	7	269	3
2016-10-07	Other	80	1	66	0
2016-10-08	Other	16	1	7	1
2016-10-09	Other	5	0	14	0
2016-10-10	Other	57	1	14	0
2016-10-11	Other	53	1	8	1
2016-10-12	Other	42	0	14	2
2016-10-13	Other	42	0	14	0
2016-10-14	Other	60	0	11	0
2016-10-15	Other	1	1	2	1
2016-10-16	Other	5	2	6	1
2016-10-17	Other	34	1	55	0
2016-10-18	Other	39	5	101	0
2016-10-19	Other	48	4	445	0
2016-10-20	Other	43	4	687	0
2016-10-21	Other	57	1	601	0
2016-10-22	Other	8	5	406	0
2016-10-23	Other	7	2	4	1
2016-10-24	Other	43	0	2	0
2016-10-25	Other	30	0	6	0
2016-10-26	Other	31	4	95	0
2016-10-27	Other	24	9	224	0
2016-10-28	Other	30	5	230	0
2016-10-29	Other	3	2	259	0
2016-10-30	Other	7	0	238	0
2016-10-31	Other	17	1	179	0
2016-11-01	Other	18	2	14	0
2016-11-02	Other	25	37	344	1
2016-11-03	Other	21	14	227	0
2016-11-04	Other	13	1	61	0
2016-11-05	Other	3	0	48	0
2016-11-06	Other	10	2	2	1
2016-11-07	Other	32	5	176	0
2016-11-08	Other	29	11	154	2
2016-11-09	Other	13	3	61	0
2016-11-10	Other	19	0	3	0
2016-11-11	Other	11	0	1	0
2016-11-12	Other	5	1	1	0
2016-11-13	Other	1	0	1	0
2016-11-14	Other	13	0	3	0
2016-11-15	Other	7	0	3	0
2016-11-16	Other	9	2	4	1
2016-11-17	Other	24	1	5	1
2016-11-18	Other	11	0	4	0
2016-11-19	Other	2	0	5	0
2016-11-20	Other	5	0	1	0
2016-11-21	Other	8	2	2	1
2016-11-22	Other	7	0	2	0
2016-11-23	Other	5	5	51	1
2016-11-24	Other	1	17	461	1
2016-11-25	Other	3	3	362	0
2016-11-26	Other	2	1	218	1
2016-11-27	Other	1	0	113	0
2016-11-28	Other	1	5	246	0
2016-11-29	Other	3	5	445	1
2016-11-30	Other	2	2	383	0
2016-12-01	Other	1	1	241	0
2016-12-02	Other	0	0	2	0
2016-12-03	Other	0	1	1	0
2016-12-04	Other	0	1	2	0
2016-12-05	Other	2	2	160	0
2016-12-06	Other	1	1	475	0
2016-12-07	Other	1	2	372	0
2016-12-08	Other	1	1	322	0
2016-12-09	Other	0	0		0
2016-12-10	Other	1	0	1	0
2016-12-11	Other	0	0	1	0
2016-12-12	Other	2	0	2	0
2016-12-13	Other	2	2	2	1
2016-12-14	Other	2	4	338	0
2016-12-15	Other	3	4	553	0
2016-12-16	Other	1	7	623	0
2016-12-17	Other	0	1	616	0
2016-12-18	Other	0	1	11	0
2016-12-19	Other	1	0		0
2016-12-20	Other	2	2	3	1
2016-12-21	Other	2	74	931	0
2016-12-22	Other	1	4	151	0
2016-12-23	Other	0	3	219	0
2016-12-24	Other	1	0	175	0
2016-12-25	Other	0	1	157	0
2016-12-26	Other	0	2	122	2
2016-12-27	Other	0	0	7	0
2016-12-28	Other	0	2	8	2
2016-12-29	Other	1	1	7	0
2016-12-30	Other	0	1	2	1
2016-12-31	Other	0	0	5	0
2017-01-01	Other	1	4	14	1
2017-01-02	Other	4	10	237	1
2017-01-03	Other	4	3	172	0
2017-01-04	Other	1	23	476	0
2017-01-05	Other	3	9	359	1
2017-01-06	Other	2	17	502	0
2017-01-07	Other	1	11	409	0
2017-01-08	Other	0	32	573	1
2017-01-09	Other	4	34	628	2
2017-01-10	Other	5	7	184	3
2017-01-11	Other	1	6	187	1
2017-01-12	Other	20	8	330	1
2017-01-13	Other	12	5	219	0
2017-01-14	Other	1	1	92	1
2017-01-15	Other	1	12	400	1
2017-01-16	Other	9	10	368	1
2017-01-17	Other	0	2	138	0
2017-01-18	Other	1	9	216	2
2017-01-19	Other	6	7	101	0
2017-01-20	Other	0	5	30	0
2017-03-04	Other	3	0	3	0
2017-03-05	Other	9	1	10	1
2017-03-06	Other	9	1	10	0
2017-03-07	Other	7	9	150	1
2017-03-08	Other	6	31	762	1
2017-03-09	Other	9	5	651	1
2017-03-10	Other	12	0	191	0
2017-03-11	Other	0	1	131	1
2017-03-12	Other	0	3	9	2
2017-03-13	Other	4	44	1621	3
2017-03-14	Other	6	38	1758	9
2017-03-15	Other	4	11	377	1
2017-03-16	Other	5	6	216	0
2017-03-17	Other	4	3	116	1
2017-03-18	Other	0	1	16	0
2017-03-19	Other	1	4	38	1
2017-03-20	Other	9	4	186	0
2017-03-21	Other	24	12	372	1
2017-03-22	Other	19	3	43	0
2017-03-23	Other	21	11	306	0
2017-03-24	Other	13	5	279	0
2017-03-25	Other	0	2	122	1
2017-03-26	Other	5	9	426	1
2017-03-27	Other	28	2	264	0
2017-03-28	Other	19	6	151	2
2017-03-29	Other	5	1	86	0
2017-03-30	Other	1	8	346	0
2017-03-31	Other	5	2	378	0
2017-04-01	Other	0	1	287	0
2017-04-02	Other	9	1	182	0
2017-04-03	Other	8	11	455	0
2017-04-04	Other	7	3	550	0
2017-04-05	Other	4	6	384	1
2017-04-06	Other	8	6	312	1
2017-04-07	Other	5	1	28	0
2017-04-08	Other	1	0	9	0
2017-04-09	Other	2	3	119	0
2017-04-10	Other	11	10	203	1
2017-04-11	Other	10	1	25	0
2017-04-12	Other	1	1	11	1
2017-04-13	Other	2	0	6	0
2017-04-14	Other	1	1	3	1
2017-04-15	Other	0	1	5	1
2017-04-16	Other	0	2	10	1
2017-04-17	Other	5	1	15	0
2017-04-18	Other	0	1	14	1
2017-04-19	Other	0	1	26	1
2017-04-20	Other	0	1	37	0
2017-04-21	Other	3	3	18	1
2017-04-22	Other	1	1	5	0
2017-04-23	Other	3	15	433	1
2017-04-24	Other	7	4	595	0
2017-04-25	Other	1	1	428	0
2017-04-26	Other	2	1	319	1
2017-04-27	Other	6	0	11	0
2017-04-28	Other	1	11	433	1
2017-04-29	Other	3	9	593	0
2017-04-30	Other	2	5	417	0
2017-05-01	Other	2	8	423	0
2017-05-02	Other	10	11	268	1
2017-05-03	Other	14	2	98	1
2017-05-04	Other	12	9	227	0
2017-05-05	Other	6	3	175	0
2017-05-06	Other	3	2	24	0
2017-05-07	Other	10	18	454	0
2017-05-08	Other	20	11	387	1
2017-05-09	Other	10	1	82	0
2017-05-10	Other	8	1	30	1
2017-05-11	Other	17	0	14	0
2017-05-12	Other	41	0	6	0
2017-05-13	Other	2	2	7	2
2017-05-14	Other	9	1	7	0
2017-05-15	Other	52	0	3	0
2017-05-16	Other	28	19	556	3
2017-05-17	Other	27	28	1028	4
2017-05-18	Other	43	1	209	0
2017-05-19	Other	16	0	108	0
2017-05-20	Other	1	6	37	2
2017-05-21	Other	4	1	19	0
2017-05-22	Other	27	6	366	0
2017-05-23	Other	35	10	518	1
2017-05-24	Other	45	10	468	1
2017-05-25	Other	29	4	540	0
2017-05-26	Other	39	2	412	0
2017-05-27	Other	0	0	326	0
2017-05-28	Other	18	4	212	2
2017-05-29	Other	51	10	236	1
2017-05-30	Other	45	13	359	2
2017-05-31	Other	47	26	597	0
2017-06-01	Other	42	10	463	0
2017-06-02	Other	23	4	291	1
2017-06-03	Other	4	0	149	0
2017-06-04	Other	4	9	357	1
2017-06-05	Other	26	31	676	9
2017-06-06	Other	15	17	552	4
2017-06-07	Other	38	14	553	2
2017-06-08	Other	20	8	395	0
2017-06-09	Other	12	3	251	2
2017-06-10	Other	2	1	59	0
2017-06-11	Other	7	0	5	0
2017-06-12	Other	30	1	6	0
2017-06-13	Other	12	2	78	1
2017-06-14	Other	2	6	118	1
2017-06-15	Other	2	2	26	0
2017-06-16	Other	1	2	6	0
2017-06-17	Other	0	2	4	1
2017-06-18	Other	4	0	4	0
2017-06-19	Other	28	2	11	1
2017-06-20	Other	5	7	143	0
2017-06-21	Other	8	17	344	0
2017-06-22	Other	19	11	379	1
2017-06-23	Other	13	10	197	2
2017-06-24	Other	1	4	184	3
2017-06-25	Other	2	2	101	1
2017-06-26	Other	21	4	145	0
2017-06-27	Other	13	3	99	1
2017-06-28	Other	5	9	158	0
2017-06-29	Other	13	9	306	1
2017-06-30	Other	4	1	196	0
2017-07-01	Other	0	2	70	1
2017-07-02	Other	1	3	72	0
2017-07-03	Other	4	9	96	2
2017-07-04	Other	9	4	84	0
2017-07-05	Other	8	6	105	0
2017-07-06	Other	7	14	229	0
2017-07-07	Other	7	2	50	1
2017-07-08	Other	1	1	17	0
2017-07-09	Other	9	1	28	0
2017-07-10	Other	29	2	53	0
2017-07-11	Other	20	11	198	1
2017-07-12	Other	18	5	39	2
2017-07-13	Other	12	0	19	0
2017-07-14	Other	12	4	124	1
2017-07-15	Other	0	8	161	0
2017-07-16	Other	1	1	37	0
2017-07-17	Other	30	9	168	1
2017-07-18	Other	38	14	403	0
2017-07-19	Other	47	7	402	0
2017-07-20	Other	49	10	379	1
2017-07-21	Other	11	2	208	0
2017-07-22	Other	2	3	42	1
2017-07-23	Other	11	1	27	0
2017-07-24	Other	25	7	232	2
2017-07-25	Other	41	7	333	0
2017-07-26	Other	16	8	224	0
2017-07-27	Other	46	8	228	0
2017-07-28	Other	29	0	18	0
2017-07-29	Other	1	3	18	1
2017-07-30	Other	10	1	12	1
2017-07-31	Other	39	7	213	2
2017-08-01	Other	11	13	385	5
2017-08-02	Other	34	26	591	8
2017-08-03	Other	14	40	685	7
2017-08-04	Other	14	10	353	3
2017-08-05	Other	4	4	203	1
2017-08-06	Other	5	30	647	6
2017-08-07	Other	30	23	643	5
2017-08-08	Other	12	25	518	5
2017-08-09	Other	18	29	616	2
2017-08-10	Other	27	11	412	1
2017-08-11	Other	18	3	290	1
2017-08-12	Other	2	2	204	1
2017-08-13	Other	10	2	30	2
2017-08-14	Other	43	3	24	2
2017-08-15	Other	49	0	18	0
2017-08-16	Other	83	1	10	1
2017-08-17	Other	110	1	9	1
2017-08-18	Other	34	2	11	1
2017-08-19	Other	7	2	21	2
2017-08-20	Other	10	0	14	0
2017-08-21	Other	65	4	70	1
2017-08-22	Other	68	20	609	1
2017-08-23	Other	80	8	230	1
2017-08-24	Other	40	11	357	1
2017-08-25	Other	30	1	179	1
2017-08-26	Other	2	4	146	4
2017-08-27	Other	18	3	114	3
2017-08-28	Other	47	3	24	1
2017-08-29	Other	61	8	36	7
2017-08-30	Other	97	0	22	0
2017-08-31	Other	101	10	270	1
2017-09-01	Other	70	5	290	1
2017-09-02	Other	6	2	227	1
2017-09-03	Other	21	3	164	1
2017-09-04	Other	70	16	158	3
2017-09-05	Other	69	17	473	1
2017-09-06	Other	123	20	621	1
2017-09-07	Other	107	7	657	3
2017-09-08	Other	50	2	64	0
2017-09-09	Other	7	0	31	0
2017-09-10	Other	35	5	156	0
2017-09-11	Other	80	3	159	1
2017-09-12	Other	53	13	174	1
2017-09-13	Other	38	10	290	0
2017-09-14	Other	51	13	232	1
2017-09-15	Other	46	4	131	0
2017-09-16	Other	12	1	52	1
2017-09-17	Other	32	9	157	1
2017-09-18	Other	81	25	485	0
2017-09-19	Other	45	30	481	3
2017-09-20	Other	54	9	260	1
2017-09-21	Other	66	5	118	0
2017-09-22	Other	24	2	32	0
2017-09-23	Other	0	3	187	0
2017-09-24	Other	9	2	163	0
2017-09-25	Other	64	1	122	0
2017-09-26	Other	60	4	229	1
2017-09-27	Other	139	4	168	0
2017-09-28	Other	40	9	288	0
2017-09-29	Other	32	3	61	2
2017-09-30	Other	14	4	179	0
2017-10-01	Other	12	7	133	4
2017-10-02	Other	43	6	96	4
2017-10-03	Other	90	13	335	1
2017-10-04	Other	108	18	540	2
2017-10-05	Other	54	21	445	1
2017-10-06	Other	20	5	293	0
2017-10-07	Other	3	1	155	0
2017-10-08	Other	16	1	123	1
2017-10-09	Other	27	5	55	1
2017-10-10	Other	17	13	291	1
2017-10-11	Other	49	20	375	0
2017-10-12	Other	25	20	449	3
2017-10-13	Other	24	7	176	2
2017-10-14	Other	2	0	83	0
2017-10-15	Other	18	10	260	1
2017-10-16	Other	81	6	233	0
2017-10-17	Other	38	7	286	1
2017-10-18	Other	64	3	159	0
2017-10-19	Other	81	15	361	0
2017-10-20	Other	31	65	2225	5
2017-10-21	Other	10	54	2792	7
2017-10-22	Other	22	34	1446	5
2017-10-23	Other	36	12	801	3
2017-10-24	Other	47	8	218	0
2017-10-25	Other	39	24	595	8
2017-10-26	Other	36	42	1943	6
2017-10-27	Other	60	35	1277	5
2017-10-28	Other	5	34	1034	5
2017-10-29	Other	10	47	1380	8
2017-10-30	Other	36	19	1141	2
2017-10-31	Other	26	10	171	0
2017-11-01	Other	15	35	630	3
2017-11-02	Other	19	19	457	0
2017-11-03	Other	7	3	151	0
2017-11-04	Other	3	1	62	0
2017-11-05	Other	5	2	13	1
2017-11-06	Other	10	2	98	0
2017-11-07	Other	5	1	179	1
2017-11-08	Other	8	19	448	1
2017-11-09	Other	5	7	224	1
2017-11-10	Other	3	3	192	0
2017-11-11	Other	0	1	98	0
2017-11-12	Other	8	1	73	0
2017-11-13	Other	7	5	224	1
2017-11-14	Other	6	1	88	0
2017-11-15	Other	3	7	248	2
2017-11-16	Other	3	5	183	0
2017-11-17	Other	1	3	111	0
2017-11-18	Other	1	2	49	1
2017-11-19	Other	1	12	269	1
2017-11-20	Other	2	4	159	1
2017-11-21	Other	2	0	47	0
2017-11-22	Other	0	7	167	0
2017-11-23	Other	2	14	272	1
2017-11-24	Other	0	4	196	2
2017-11-25	Other		5	101	0
2017-11-26	Other	6	0	40	0
2017-11-27	Other	4	6	219	1
2017-11-28	Other	0	22	428	1
2017-11-29	Other	0	12	271	2
2017-11-30	Other	9	19	287	0
2017-12-01	Other	1	9	146	2
2017-12-02	Other	1	6	73	1
2017-12-03	Other	0	10	244	0
2017-12-04	Other	4	47	945	2
2017-12-05	Other	3	67	1933	15
2017-12-06	Other	0	41	889	17
2017-12-07	Other	2	38	872	15
2017-12-08	Other	3	55	811	18
2017-12-09	Other	0	29	668	9
2018-03-04	Other	7	2	27	2
2018-03-05	Other	9	1	7	0
2018-03-06	Other	19	5	14	3
2018-03-07	Other	19	0	7	0
2018-03-08	Other	29	1	5	1
2018-03-09	Other	9	1	2	1
2018-03-10	Other	2	0	2	0
2018-03-11	Other	7	1	3	1
2018-03-12	Other	48	2	6	2
2018-03-13	Other	35	1	4	1
2018-03-14	Other	16	2	7	2
2018-03-15	Other	9	1	8	0
2018-03-16	Other	18	2	5	1
2018-03-17	Other	1	1	6	1
2018-03-18	Other	5	0	5	0
2018-03-19	Other	19	0	4	0
2018-03-20	Other	20	22	456	1
2018-03-21	Other	43	20	587	1
2018-03-22	Other	21	11	256	0
2018-03-23	Other	16	30	687	1
2018-03-24	Other	5	18	517	0
2018-03-25	Other	8	18	517	0
2018-03-26	Other	36	3	207	1
2018-03-27	Other	39	3	44	1
2018-03-28	Other	65	7	172	0
2018-03-29	Other	44	38	1029	5
2018-03-30	Other	9	22	575	1
2018-03-31	Other	4	71	1599	6
2018-04-01	Other	10	58	2011	4
2018-04-02	Other	22	41	1353	5
2018-04-03	Other	36	26	1074	2
2018-04-04	Other	44	18	738	0
2018-04-05	Other	48	2	13	0
2018-04-06	Other	32	4	8	3
2018-04-07	Other	2	0	6	0
2018-04-08	Other	19	10	216	1
2018-04-09	Other	29	4	105	1
2018-04-10	Other	20	2	33	0
2018-04-11	Other	21	0	10	0
2018-04-12	Other	35	2	11	2
2018-04-13	Other	16	0	3	0
2018-04-14	Other	0	1	5	1
2018-04-15	Other	5	1	2	0
2018-04-16	Other	23	1	7	0
2018-04-17	Other	23	4	6	3
2018-04-18	Other	16	0	4	0
2018-04-19	Other	19	1	6	1
2018-04-20	Other	16	1	4	1
2018-04-21	Other	6	0	2	0
2018-04-22	Other	9	14	300	2
2018-04-23	Other	37	20	551	3
2018-04-24	Other	27	5	196	0
2018-04-25	Other	14	2	56	0
2018-04-26	Other	29	1	36	0
2018-04-27	Other	39	0	4	0
2018-04-28	Other	2	1	6	1
2018-04-29	Other	13	0	6	0
2018-04-30	Other	67	16	279	2
2018-05-01	Other	65	8	201	0
2018-05-02	Other	49	1	59	0
2018-05-03	Other	47	11	310	3
2018-05-04	Other	44	1	147	0
2018-05-05	Other	6	1	51	1
2018-05-06	Other	10	2	44	1
2018-05-07	Other	23	11	301	1
2018-05-08	Other	96	4	214	0
2018-05-09	Other	66	7	193	1
2018-05-10	Other	47	5	133	1
2018-05-11	Other	46	1	43	0
2018-05-12	Other	9	0	19	0
2018-05-13	Other	30	1	14	0
2018-05-14	Other	46	18	253	1
2018-05-15	Other	93	9	168	1
2018-05-16	Other	33	12	279	1
2018-05-17	Other	69	5	150	2
2018-05-18	Other	46	0	48	0
2018-05-19	Other	15	2	20	2
2018-05-20	Other	34	7	316	0
2018-05-21	Other	45	7	223	2
2018-05-22	Other	20	13	268	1
2018-05-23	Other	20	6	155	2
2018-05-24	Other	20	4	239	1
2018-05-25	Other	10	2	146	0
2018-05-26	Other	0	1	56	0
2018-05-27	Other	10	2	8	2
2018-05-28	Other	23	0	14	0
2018-05-29	Other	23	3	11	1
2018-05-30	Other	19	6	20	2
2018-05-31	Other	12	32	324	2
2018-06-01	Other	13	11	236	0
2018-06-02	Other	2	8	101	2
2018-06-03	Other	10	0	52	0
2018-06-04	Other	178	120	1110	5
2018-06-05	Other	123	28	263	1
2018-06-06	Other	177	9	90	0
2018-06-07	Other	111	9	104	2
2018-06-08	Other	178	10	225	1
2018-06-09	Other	28	3	40	2
2018-06-10	Other	49	0	25	0
2018-06-11	Other	96	20	422	1
2018-06-12	Other	172	30	1466	2
2018-06-13	Other	76	15	1166	4
2018-06-14	Other	44	9	1180	0
2018-06-15	Other	46	1	22	0
2018-06-16	Other	4	1	4	0
2018-06-17	Other	56	16	228	3
2018-06-18	Other	78	17	377	1
2018-06-19	Other	43	10	93	1
2018-06-20	Other	21	5	49	0
2018-06-21	Other	19	2	34	2
2018-06-22	Other	11	1	6	0
2018-06-23	Other	4	17	412	1
2018-06-24	Other	22	5	143	3
2018-06-25	Other	50	0	22	0
2018-06-26	Other	45	2	27	0
2018-06-27	Other	12	23	138	0
2018-06-28	Other	9	28	238	1
2018-06-29	Other	32	4	162	0
2018-06-30	Other	7	16	463	1
2018-07-01	Other	12	13	191	1
2018-07-02	Other	21	29	112	1
2018-07-03	Other	32	17	61	0
2018-07-04	Other	17	4	40	0
2018-07-05	Other	39	10	40	0
2018-07-06	Other	21	2	14	0
2018-07-07	Other	5	0	9	0
2018-07-08	Other	11	1		1
2018-07-09	Other	58	0	6	0
2018-07-10	Other	69	12	74	0
2018-07-11	Other	85	22	408	1
2018-07-12	Other	40	30	323	5
2018-07-13	Other	47	13	88	1
2018-07-14	Other	5	1	17	1
2018-07-15	Other	23	3	24	1
2018-07-16	Other	72	24	434	0
2018-07-17	Other	77	20	546	1
2018-07-18	Other	76	6	114	0
2018-07-19	Other	126	1	52	1
2018-07-20	Other	45	0	16	0
2018-07-21	Other	12	2	6	1
2018-07-22	Other	22	2	5	2
2018-07-23	Other	68	6	243	1
2018-07-24	Other	134	14	139	3
2018-07-25	Other	138	9	40	1
2018-07-26	Other	196	1	12	1
2018-07-27	Other	67	1	8	1
2018-07-28	Other	8	2	5	2
2018-07-29	Other	39	2	5	0
2018-07-30	Other	137	12	48	1
2018-07-31	Other	108	16	819	2
2018-08-01	Other	60	20	1728	4
2018-08-02	Other	56	12	915	1
2018-08-03	Other	38	4	40	0
2018-08-04	Other	8	3	16	1
2018-08-05	Other	9	1	5	0
2018-08-06	Other	30	1	5	1
2018-08-07	Other	27	18	468	2
2018-08-08	Other	39	4	295	2
2018-08-09	Other	45	2	60	0
2018-08-10	Other	15	2	25	1
2018-08-11	Other	3	3	14	1
2018-08-12	Other	8	0	9	0
2018-08-13	Other	45	2	9	1
2018-08-14	Other	43	19	392	1
2018-08-15	Other	66	11	263	1
2018-08-16	Other	116	22	271	5
2018-08-17	Other	24	11	147	2
2018-08-18	Other	9	32	987	1
2018-08-19	Other	32	3	88	0
2018-08-20	Other	79	2	62	1
2018-08-21	Other	57	46	1043	0
2018-08-22	Other	80	28	728	2
2018-08-23	Other	96	9	400	2
2018-08-24	Other	49	3	208	0
2018-08-25	Other	15	0	40	0
2018-08-26	Other	16	1	21	1
2018-08-27	Other	113	33	779	1
2018-08-28	Other	84	34	689	6
2018-08-29	Other	92	27	455	1
2018-08-30	Other	154	7	264	0
2018-08-31	Other	95	2	76	0
2018-09-01	Other	15	21	645	1
2018-09-02	Other	25	9	445	1
2018-09-03	Other	124	4	161	1
2018-09-04	Other	74	43	1626	1
2018-09-05	Other	71	32	1946	1
2018-09-06	Other	60	42	1588	3
2018-09-07	Other	40	28	2304	1
2018-09-08	Other	2	16	1480	0
2018-09-09	Other	17	15	788	1
2018-09-10	Other	53	10	555	3
2018-09-11	Other	66	19	1430	2
2018-09-12	Other	53	65	1524	3
2018-09-13	Other	139	46	1791	2
2018-09-14	Other	82	21	1152	0
2018-09-15	Other	9	15	813	1
2018-09-16	Other	53	17	716	2
2018-09-17	Other	105	22	948	2
2018-09-18	Other	160	42	1659	1
2018-09-19	Other	117	43	1335	2
2018-09-20	Other	79	46	1420	1
2018-09-21	Other	64	23	1234	1
2018-09-22	Other	13	17	1512	1
2018-09-23	Other	23	10	256	0
2018-09-24	Other	99	7	511	0
2018-09-25	Other	129	20	1044	2
2018-09-26	Other	162	17	636	0
2018-09-27	Other	245	5	193	2
2018-09-28	Other	113	3	21	3
2018-09-29	Other	19	0	19	0
2018-09-30	Other	25	25	664	0
2018-10-01	Other	50	25	664	0
2018-10-02	Other	89	6	247	0
2018-10-03	Other	80	10	63	1
2018-10-04	Other	61	14	357	1
2018-10-05	Other	35	78	403	3
2018-10-06	Other	5	6	92	2
2018-10-07	Other	25	3	24	0
2018-10-08	Other	57	1	6	1
2018-10-09	Other	68	7	166	0
2018-10-10	Other	49	7	142	2
2018-10-11	Other	65	32	1799	1
2018-10-12	Other	42	32	13606	1
2018-10-13	Other	8	6	11514	2
2018-10-14	Other	22	15	12930	0
2018-10-15	Other	71	9	78	5
2018-10-16	Other	46	19	110	0
2018-10-17	Other	61	26	203	3
2018-10-18	Other	81	40	600	2
2018-10-19	Other	51	20	417	0
2018-10-20	Other	1	10	175	1
2018-10-21	Other	16	4	82	0
2018-10-22	Other	58	23	412	3
2018-10-23	Other	51	15	270	1
2018-10-24	Other	45	8	299	1
2018-10-25	Other	60	2	110	1
2018-10-26	Other	60	10	241	1
2018-10-27	Other	9	6	242	0
2018-10-28	Other	11	2	58	1
2018-10-29	Other	60	1	19	0
2018-10-30	Other	69	2	13	2
2018-10-31	Other	28	13	227	2
2018-11-01	Other	78	9	190	1
2018-11-02	Other	38	1	61	0
2018-11-03	Other	4	1	25	0
2018-11-04	Other	5	1	5	0
2018-11-05	Other	21	5	199	0
2018-11-06	Other	15	6	201	2
2018-11-07	Other	14	4	50	2
2018-11-08	Other	26	0	12	0
2018-11-09	Other	16	12	654	1
2018-11-10	Other	0	4	93	2
2018-11-11	Other	6	1	27	1
2018-11-12	Other	14	0	18	0
2018-11-13	Other	7	6	215	0
2018-11-14	Other	3	2	70	1
2018-11-15	Other	4	1	22	1
2018-11-16	Other	2	2	13	1
2018-11-17	Other	3	9	260	0
2018-11-18	Other	1	3	103	0
2018-11-19	Other	19	2	25	2
2018-11-20	Other	5	1	23	1
2018-11-21	Other	5	2	10	2
2018-11-22	Other	11	9	291	0
2018-11-23	Other	3	1	103	0
2018-11-24	Other	1	1	20	1
2018-11-25	Other	2	0	14	0
2018-11-26	Other	6	0	2	0
2018-11-27	Other	5	1	2	1
2018-11-28	Other	5	6	118	0
2018-11-29	Other	6	4	127	1
2018-11-30	Other	3	15	419	0
2018-12-01	Other	1	9	202	1
2018-12-02	Other	2	0	41	0
2018-12-03	Other	1	19	486	2
2018-12-04	Other	3	18	823	0
2018-12-05	Other	1	21	740	0
2018-12-06	Other	5	26	720	1
2018-12-07	Other	3	15	466	1
2018-12-08	Other	2	22	560	2
2018-12-09	Other	2	27	1171	0
2018-12-10	Other	1	21	1016	1
2018-12-11	Other	4	12	760	1
2018-12-12	Other	2	14	488	2
2018-12-13	Other	1	12	631	1
2018-12-14	Other	4	14	551	0
2018-12-15	Other	2	12	352	1
2018-12-16	Other	4	17	779	1
2018-12-17	Other	2	19	719	2
2018-12-18	Other	2	18	703	1
2018-12-19	Other	2	17	675	1
2018-12-20	Other	2	25	1033	0
2018-12-21	Other	7	23	651	1
2018-12-22	Other	5	17	646	0
2018-12-23	Other	7	29	917	1
2018-12-24	Other	2	29	876	0
2018-12-25	Other	0	29	969	0
2018-12-26	Other	2	29	647	2
2018-12-27	Other	6	38	872	2
2018-12-28	Other	7	32	1232	1
2018-12-29	Other	2	27	543	1
2018-12-30	Other	4	26	896	3
2018-12-31	Other	6	62	1772	1
2019-01-01	Other	13	80	1910	4
2019-01-02	Other	13	38	1029	0
2019-01-03	Other	21	34	961	3
2019-01-04	Other	13	29	820	3
2019-01-05	Other	7	28	1136	0
2019-01-06	Other	11	32	1033	1
2019-01-07	Other	15	48	1382	0
2019-01-08	Other	24	8	291	2
2019-01-09	Other	25	41	721	0
2019-01-10	Other	12	24	492	0
2019-01-11	Other	16	3	100	0
2019-01-12	Other	2	10	213	3
2019-01-13	Other	3	4	287	1
2019-01-14	Other	4	8	291	1
2019-01-15	Other	8	3	55	3
2019-01-16	Other	6	6	129	2
2019-01-17	Other	21	3	93	1
2019-01-18	Other	8	32	389	0
2019-01-19	Other	2	40	925	0
2019-01-20	Other	42	7	124	2
2019-01-21	Other	42	27	356	0
2019-01-22	Other	31	49	728	4
2019-01-23	Other	21	50	727	0
2019-01-24	Other	12	9	261	0
2019-01-25	Other	7	11	360	2
2019-01-26	Other	0	8	173	3
2019-01-27	Other	4	20	429	1
2019-01-28	Other	3	16	328	1
2019-01-29	Other	12	4	77	2
2019-01-30	Other	16	7	34	1
2019-01-31	Other	46	15	338	1
2019-02-01	Other		0		0
2019-02-02	Other		0		0
2019-02-03	Other		0		0
2019-02-04	Other		0		0
2019-02-05	Other		0		0
2019-02-06	Other		0		0
2019-02-07	Other		0		0
2019-02-08	Other		0		0
2019-02-09	Other		0		0
2019-02-10	Other		0		0
2019-02-11	Other		0		0
2019-02-12	Other		0		0
2019-02-13	Other		0		0
2019-02-14	Other		0		0
2019-02-15	Other		0		0
2019-02-16	Other		0		0
2019-02-17	Other		0		0
2019-02-18	Other		0		0
2019-02-19	Other		0		0
2019-02-20	Other		0		0
2019-02-21	Other		0		0
2019-02-22	Other		0		0
2019-02-23	Other		0		0
2019-02-24	Other		0		0
2019-02-25	Other		0		0
2019-02-26	Other		0		0
2019-02-27	Other		0		0
2019-02-28	Other		0		0
2019-03-01	Other		0		0
2019-03-02	Other		0		0
2019-03-03	Other		0		0
2019-03-04	Other		0		0
2019-03-05	Other		0		0
2019-03-06	Other		0		0
2019-03-07	Other		0		0
2019-03-08	Other		0		0
2019-03-09	Other		0		0
2019-03-10	Other		0		0
2019-03-11	Other		0		0
2019-03-12	Other		0		0
2019-03-13	Other		0		0
2019-03-14	Other		0		0
2019-03-15	Other		0		0
2019-03-16	Other		0		0
2019-03-17	Other		0		0
2019-03-18	Other		0		0
2019-03-19	Other		0		0
2019-03-20	Other		0		0
2019-03-21	Other		0		0
2019-03-22	Other		0		0
2019-03-23	Other		0		0
2019-03-24	Other		0		0
2019-03-25	Other		0		0
2019-03-26	Other		0		0
2019-03-27	Other		0		0
2019-03-28	Other		0		0
2019-03-29	Other		0		0
2019-03-30	Other		0		0
2019-03-31	Other		0		0

## Sheet: Dictionary
Variable	Explanation
date	Date
smc_period	Period relating to social media campaign (SMC): SMC 2018, 6 weeks prior to SMC, Same SMC period 2017 or Other
signupqld	Number of new daily Queensland registrations to 10,000 Steps website
fbengage	The number of people who engaged with the 10000 Steps Facebook Page including any clicks or stories created.
fbreach	The number of people who had any content from, or about, the 10000 Steps Facebook Page enter their screen. This includes posts, check-ins, ads, social information from people who interact with the 10000 Steps Facebook Page and more
fblikes	The number of new people who have liked 10000 Steps Facebook Page
