# Supplementary material for: Impact of a Social Media Campaign on Reach, Uptake, and Engagement with a Free Web- and App-Based Physical Activity Intervention: The 10,000 Steps Australia Program
Source: Int J Environ Res Public Health. 2019 Dec 12;16(24):5076. doi: 10.3390/ijerph16245076 (PMC6950002; doi:10.3390/ijerph16245076)
Supplement: Supplementary file 1 [file ijerph-16-05076-s001.zip › suplementary files/Supplementary file 2 - SMC and 2017 website usage, tournaments etc, steps data.xlsx]

## Sheet: Data
id	group	sessions	pagessession	total_step_entries	meanstep_wlk	tournament_total	challenge_bi	tournament_bi	friend_request_bi	friend_sent_bi	challenge_complete
1	Year prior to SMC	3	11	38	7558.08	0	no	no	no	no	0
2	Year prior to SMC					0	no	no	no	no	0
3	Year prior to SMC	20	9.1	45	16037	2	no	yes	no	no	0
4	Year prior to SMC	11	7.27	23	9937.26	1	no	yes	no	no	0
5	Year prior to SMC					0	no	no	no	no	0
6	Year prior to SMC	3	1.33			0	no	no	no	no	0
7	Year prior to SMC	79	5.8	87	9284.91	2	no	yes	yes	no	0
8	Year prior to SMC	24	9.79	43	10410.3	1	no	yes	no	no	0
9	Year prior to SMC					0	no	no	no	no	0
10	Year prior to SMC	13	9.46	63	5251.33	2	no	yes	no	yes	0
11	Year prior to SMC	11	32.91	56	6694.79	1	no	yes	no	no	0
12	Year prior to SMC	6	6.67	17	9933	1	no	yes	no	no	0
13	Year prior to SMC					1	no	yes	no	yes	0
14	Year prior to SMC	12	8.83	36	9341.25	1	no	yes	no	no	0
15	Year prior to SMC	16	9.62	99	7978.7	1	no	yes	yes	no	0
16	Year prior to SMC	2	5.5			1	no	yes	no	no	0
17	Year prior to SMC					0	no	no	no	no	0
18	Year prior to SMC	7	8.29	26	5531.46	1	no	yes	no	no	0
19	Year prior to SMC	6	7.67	18	11261.1	1	no	yes	no	no	0
20	Year prior to SMC	1	27	6	11230.8	1	no	yes	no	no	0
21	Year prior to SMC	8	16.62	81	8420.43	1	no	yes	no	no	0
22	Year prior to SMC	1	13			0	no	no	no	no	0
23	Year prior to SMC	2	7.5	37	7807.19	1	no	yes	no	no	0
24	Year prior to SMC	10	12	56	19420.3	1	no	yes	no	no	0
25	Year prior to SMC	19	7.47	46	11221	1	no	yes	no	no	0
26	Year prior to SMC	6	12.5	25	6869.12	1	no	yes	no	no	0
27	Year prior to SMC	59	2.14	33	10400.7	1	no	yes	no	yes	0
28	Year prior to SMC	30	6.57	88	7186.38	1	no	yes	no	no	0
29	Year prior to SMC	13	11.69			1	no	yes	no	no	0
30	Year prior to SMC	3	7	14	7214.29	1	no	yes	no	no	0
31	Year prior to SMC	252	3.54	72	21228.6	2	no	yes	no	no	0
32	Year prior to SMC	1	11			1	no	yes	no	no	0
33	Year prior to SMC	1	9			0	no	no	no	no	0
34	Year prior to SMC	3	12	7	6385.57	0	no	no	no	no	0
35	Year prior to SMC	28	10.61	139	9097.07	1	no	yes	no	no	0
36	Year prior to SMC	1	7			1	no	yes	no	no	0
37	Year prior to SMC	5	15.4	95	5578.95	1	no	yes	no	no	0
38	Year prior to SMC	70	6.39	92	6329.37	1	no	yes	yes	no	0
39	Year prior to SMC	27	10.85	9	84887.3	1	no	yes	no	no	0
40	Year prior to SMC	1	18			0	no	no	no	no	0
41	Year prior to SMC	10	7.2	58	5810.52	1	no	yes	no	no	0
42	Year prior to SMC	1	12			0	no	no	no	no	0
43	Year prior to SMC	5	10.4	24	4999.04	1	no	yes	yes	no	0
44	Year prior to SMC	35	6.74	42	11487.7	1	no	yes	yes	yes	0
45	Year prior to SMC	2	14	1	11863	0	no	no	no	no	0
46	Year prior to SMC	1	15			0	no	no	no	no	0
47	Year prior to SMC	4	16	36	6755.86	1	no	yes	no	no	0
48	Year prior to SMC	48	10.67	40	10791.5	1	no	yes	yes	no	0
49	Year prior to SMC	13	11.77	40	12145.7	1	no	yes	no	no	0
50	Year prior to SMC	5	11.2	22	9274.32	1	no	yes	no	no	0
51	Year prior to SMC	18	9.5	42	7898.14	1	no	yes	no	yes	0
52	Year prior to SMC	22	10	92	17598.9	1	no	yes	no	no	0
53	Year prior to SMC	1	8			0	no	no	no	no	0
54	Year prior to SMC	4	9			1	no	yes	no	no	0
55	Year prior to SMC	12	7.92	42	10947.2	1	no	yes	no	no	0
56	Year prior to SMC	25	8.04	43	10934	1	no	yes	no	no	0
57	Year prior to SMC	3	15	8	13723.5	1	no	yes	yes	no	0
58	Year prior to SMC	2	10.5			0	no	no	no	no	0
59	Year prior to SMC	1	12			0	no	no	no	no	0
60	Year prior to SMC	1	19			0	no	no	no	no	0
61	Year prior to SMC	43	4.95	78	8925.13	2	no	yes	no	no	0
62	Year prior to SMC	71	8.62	93	9540.97	1	yes	yes	no	yes	1
63	Year prior to SMC	2	5.5			0	no	no	no	no	0
64	Year prior to SMC	37	4.41	54	17067	1	no	yes	yes	no	0
65	Year prior to SMC	33	9.52	64	11634.6	1	no	yes	yes	no	0
66	Year prior to SMC	1	15			1	no	yes	no	no	0
67	Year prior to SMC	6	12	14	8681.71	1	no	yes	no	yes	0
68	Year prior to SMC	64	6.45	125	14242.7	1	no	yes	no	no	0
69	Year prior to SMC	25	6.84	42	20543.1	1	no	yes	no	no	0
70	Year prior to SMC	6	12.67	24	7049.92	1	no	yes	no	no	0
71	Year prior to SMC	4	13	33	12042.9	1	no	yes	no	no	0
72	Year prior to SMC	2	17			0	no	no	yes	no	0
73	Year prior to SMC			40	11122.6	1	no	yes	no	no	0
74	Year prior to SMC	16	10.06	63	12708.7	1	no	yes	no	yes	0
75	Year prior to SMC	30	6.5	45	6941.07	1	no	yes	no	yes	0
76	Year prior to SMC	6	7.5	35	12750	1	no	yes	no	no	0
77	Year prior to SMC	23	8.78	40	12050.5	1	no	yes	yes	no	0
78	Year prior to SMC	13	7.23	38	4053.34	1	no	yes	no	no	0
79	Year prior to SMC	51	10.61	91	18340	1	no	yes	no	no	0
80	Year prior to SMC	13	9	21	3372.52	1	no	yes	no	no	0
81	Year prior to SMC	11	9	11	6317.09	1	no	yes	no	no	0
82	Year prior to SMC	53	6.04	91	11612.5	1	no	yes	no	no	0
83	Year prior to SMC	16	8.12	33	6475.61	1	no	yes	no	no	0
84	Year prior to SMC	19	9.79	87	7407.85	1	no	yes	no	no	0
85	Year prior to SMC	61	7.98	87	14211.1	1	no	yes	no	no	0
86	Year prior to SMC	22	7.18	18	5895	1	no	yes	yes	no	0
87	Year prior to SMC	7	7.86	23	6176.91	1	no	yes	no	no	0
88	Year prior to SMC	3	18.67	15	7587.07	1	no	yes	no	no	0
89	Year prior to SMC	8	7.25	31	7983.87	1	no	yes	no	no	0
90	Year prior to SMC	1	33			0	no	no	yes	no	0
91	Year prior to SMC	2	24			0	no	no	no	yes	0
92	Year prior to SMC	37	6.35	59	10162.7	2	no	yes	no	yes	0
93	Year prior to SMC	21	11.62	44	11287.9	1	no	yes	no	no	0
94	Year prior to SMC	1	8			0	no	no	no	no	0
95	Year prior to SMC	40	5.32	43	9533.58	1	no	yes	yes	yes	0
96	Year prior to SMC	54	5.76	42	24885	1	no	yes	no	yes	0
97	Year prior to SMC	18	27	87	9098.34	1	no	yes	no	no	0
98	Year prior to SMC	11	10.36	70	4992.59	1	no	yes	no	no	0
99	Year prior to SMC	33	5.58	99	10232.1	1	no	yes	no	no	0
100	Year prior to SMC	22	12.05	42	11124	1	no	yes	no	no	0
101	Year prior to SMC	16	9.31	42	11156	1	no	yes	no	no	0
102	Year prior to SMC	6	8	20	12041.8	1	no	yes	no	no	0
103	Year prior to SMC	262	9.84	355	13629.2	1	yes	yes	no	yes	6
104	Year prior to SMC	3	5.67			1	no	yes	no	no	0
105	Year prior to SMC	33	8.58	42	13031.1	1	no	yes	no	no	0
106	Year prior to SMC	1	10			0	no	no	no	no	0
107	Year prior to SMC	1	3			1	no	yes	no	no	0
108	Year prior to SMC	2	8	2	4317	1	no	yes	no	no	0
109	Year prior to SMC	1	5			0	no	no	no	no	0
110	Year prior to SMC					0	no	no	no	no	0
111	Year prior to SMC	40	5.58	42	10841	1	no	yes	no	no	0
112	Year prior to SMC	4	8.5	40	5803.23	1	no	yes	no	no	0
113	Year prior to SMC	1	34			0	no	no	no	no	0
114	Year prior to SMC	31	8.9	66	13108.1	2	no	yes	yes	no	0
115	Year prior to SMC	32	6.75	57	14878.7	1	no	yes	yes	no	0
116	Year prior to SMC	63	4.78	92	10815.6	1	no	yes	yes	yes	0
117	Year prior to SMC	11	12.45	42	9436.95	1	no	yes	yes	no	0
118	Year prior to SMC	23	15.35	110	11279.9	0	yes	no	yes	no	3
119	Year prior to SMC	6	11.67	32	11511.2	1	no	yes	no	no	0
120	Year prior to SMC	30	6.93	46	10721.3	1	no	yes	no	no	0
121	Year prior to SMC	2	10.5	1	11747	0	no	no	no	no	0
122	Year prior to SMC	168	3.39	134	8510.91	1	no	yes	no	no	0
123	Year prior to SMC	24	10.58	47	12177.4	1	no	yes	yes	no	0
124	Year prior to SMC	26	7.62	55	9606.35	1	no	yes	no	yes	0
125	Year prior to SMC	13	6.54	42	11781.9	1	no	yes	no	yes	0
126	Year prior to SMC	4	16.25	12	8862.42	0	yes	no	no	yes	1
127	Year prior to SMC	26	5.81	27	4670.22	0	no	no	yes	no	0
128	Year prior to SMC	38	6.87	112	14593.3	2	no	yes	no	no	0
129	Year prior to SMC	1	19	2	8741.5	0	no	no	no	no	0
130	Year prior to SMC					0	no	no	no	no	0
131	Year prior to SMC	11	11.64	48	10418.3	2	no	yes	no	yes	0
132	Year prior to SMC	132	4.56	67	11485.8	2	no	yes	no	no	0
133	Year prior to SMC	8	4	6	2936.33	1	no	yes	no	no	0
134	Year prior to SMC	45	5.78	41	11062.2	0	no	no	no	yes	0
135	Year prior to SMC	67	7.22	75	10616.9	2	no	yes	no	no	0
136	Year prior to SMC	64	4.56	77	9703.1	2	no	yes	no	no	0
137	Year prior to SMC	25	16.04	40	9123.35	1	no	yes	no	no	0
138	Year prior to SMC	15	13.27	40	13770.2	1	no	yes	no	no	0
139	Year prior to SMC	10	9.4	40	8160.75	1	no	yes	no	no	0
140	Year prior to SMC	37	7.35	42	13432.4	1	no	yes	no	no	0
141	Year prior to SMC	13	7	84	7287.85	1	no	yes	no	no	0
142	Year prior to SMC	1	8			0	no	no	no	no	0
143	Year prior to SMC	71	3.49	31	11254.1	2	no	yes	no	no	0
144	Year prior to SMC	34	4.65	42	10217.3	1	no	yes	no	no	0
145	Year prior to SMC	53	7.06	40	13345.2	1	no	yes	no	no	0
146	Year prior to SMC	6	8.83	32	10148.9	1	no	yes	no	no	0
147	Year prior to SMC	22	14.27	63	12500	2	no	yes	no	no	0
148	Year prior to SMC	1	22			1	no	yes	no	no	0
149	Year prior to SMC	9	9.33	43	8109.49	1	no	yes	no	no	0
150	Year prior to SMC	29	4.52	43	11170.1	1	no	yes	no	no	0
151	Year prior to SMC	16	10.25	70	7106.64	2	no	yes	yes	no	0
152	Year prior to SMC	13	10.77	73	9860.63	2	no	yes	yes	yes	0
153	Year prior to SMC	1	9	1	6250	0	no	no	no	no	0
154	Year prior to SMC	40	7.15	60	13053.8	1	no	yes	no	no	0
155	Year prior to SMC	3	45			0	no	no	no	no	0
156	Year prior to SMC	34	5.5	43	10748.2	1	no	yes	no	no	0
157	Year prior to SMC	50	5.24	42	26728.9	1	no	yes	no	no	0
158	Year prior to SMC	3	12.33	21	11156	1	no	yes	no	no	0
159	Year prior to SMC	65	9.28	55	7192.25	1	no	yes	no	no	0
160	Year prior to SMC	16	6.81	10	9729.6	0	no	no	no	no	0
161	Year prior to SMC	3	13.67	1	6768	1	no	yes	no	no	0
162	Year prior to SMC	8	7.88	40	8511.17	1	no	yes	no	no	0
163	Year prior to SMC	51	7.88	42	15235.3	1	no	yes	yes	no	0
164	Year prior to SMC	40	5.8	63	14713.9	1	no	yes	no	no	0
165	Year prior to SMC	6	6.33	14	9409.07	1	no	yes	yes	no	0
166	Year prior to SMC	34	5.21	62	14532.3	1	yes	yes	no	no	2
167	Year prior to SMC	26	7.77	39	11967.7	1	no	yes	no	no	0
168	Year prior to SMC	15	7.73	28	12465.6	1	no	yes	yes	no	0
169	Year prior to SMC	6	12	31	7363.77	1	no	yes	no	yes	0
170	Year prior to SMC	18	8.72	86	11783.4	2	no	yes	no	no	0
171	Year prior to SMC	3	4.33			1	no	yes	no	no	0
172	Year prior to SMC	11	7	9	22089.7	1	no	yes	no	no	0
173	Year prior to SMC	48	6.31	63	7140.52	1	yes	yes	no	yes	1
174	Year prior to SMC	6	11.17	31	11534.1	1	no	yes	no	no	0
175	Year prior to SMC	1	11	59	7797.14	1	no	yes	yes	no	0
176	Year prior to SMC	11	14.64	65	7371.88	2	no	yes	yes	no	0
177	Year prior to SMC	34	8.18	71	8575.49	2	yes	yes	yes	yes	2
178	Year prior to SMC	3	6			1	no	yes	no	no	0
179	Year prior to SMC	3	4			0	no	no	no	no	0
180	Year prior to SMC	4	11			0	no	no	no	no	0
181	Year prior to SMC	12	9.25	42	8526.67	1	no	yes	no	yes	0
182	Year prior to SMC	38	7.97	70	21660.1	2	no	yes	no	no	0
183	Year prior to SMC					0	no	no	no	no	0
184	Year prior to SMC	22	10.36	44	13146.4	1	no	yes	yes	no	0
185	Year prior to SMC	30	5.33	61	15131.7	1	no	yes	no	yes	0
186	Year prior to SMC					0	no	no	no	no	0
187	Year prior to SMC	46	9.17	42	13571.6	1	no	yes	no	no	0
188	Year prior to SMC	108	3.78	113	10654.4	2	yes	yes	no	no	1
189	Year prior to SMC	18	7.17	48	11318	1	no	yes	no	no	0
190	Year prior to SMC	1	7			0	no	no	no	no	0
191	Year prior to SMC	12	8	28	12259	1	no	yes	no	no	0
192	Year prior to SMC	4	12.25	27	10000.1	1	no	yes	no	no	0
193	Year prior to SMC	5	8.2	28	10760.6	1	no	yes	no	no	0
194	Year prior to SMC	40	5.68	68	10968	2	no	yes	no	no	0
195	Year prior to SMC	24	6.79	30	5147.3	1	no	yes	no	no	0
196	Year prior to SMC	5	11.6	28	4895	1	no	yes	no	no	0
197	Year prior to SMC	22	9.05	11	25281.8	1	no	yes	no	yes	0
198	Year prior to SMC					0	no	no	no	no	0
199	Year prior to SMC	1	12			0	no	no	no	no	0
200	Year prior to SMC	1	6			0	no	no	no	no	0
201	Year prior to SMC	16	11	42	10993.3	1	no	yes	no	yes	0
202	Year prior to SMC	25	5.92	77	15036	2	no	yes	yes	no	0
203	Year prior to SMC	14	5.64	30	10020	1	no	yes	yes	yes	0
204	Year prior to SMC	16	9.38	43	7691.12	1	no	yes	no	no	0
205	Year prior to SMC	15	4.27	40	10060.5	1	no	yes	no	no	0
206	Year prior to SMC	31	11.77	55	8659.27	1	no	yes	yes	no	0
207	Year prior to SMC	3	6.33			0	no	no	yes	no	0
208	Year prior to SMC	8	14.5	27	6285.59	1	no	yes	no	no	0
209	Year prior to SMC	5	16	35	10926.1	1	no	yes	no	no	0
210	Year prior to SMC	14	5.21	30	10451.6	1	no	yes	no	no	0
211	Year prior to SMC	2	4	12	9029.75	1	no	yes	no	no	0
212	Year prior to SMC	18	8	29	8121.62	1	no	yes	no	no	0
213	Year prior to SMC	24	5.29	101	10125.8	2	no	yes	no	no	0
214	Year prior to SMC	3	16	42	12414	1	no	yes	no	no	0
215	Year prior to SMC	23	6.04	28	12364.3	1	no	yes	no	no	0
216	Year prior to SMC	19	6.21	29	6450.83	1	no	yes	no	no	0
217	Year prior to SMC	27	8.44	40	13813.8	1	no	yes	no	no	0
218	Year prior to SMC	24	4.54	56	12827.1	2	no	yes	no	no	0
219	Year prior to SMC	29	10.24	89	20468.5	2	no	yes	no	no	0
220	Year prior to SMC	10	13.8	19	6213.84	1	no	yes	no	no	0
221	Year prior to SMC	20	8.35	59	12471.7	2	no	yes	no	no	0
222	Year prior to SMC	1	31			0	no	no	no	no	0
223	Year prior to SMC	1	10			0	no	no	no	no	0
224	Year prior to SMC	6	11.33	34	11920	1	no	yes	yes	no	0
225	Year prior to SMC	1	15			1	no	yes	no	yes	0
226	Year prior to SMC	10	8.4	26	9550.38	1	no	yes	no	no	0
227	Year prior to SMC	53	8.21	108	10842.4	1	no	yes	no	no	0
228	Year prior to SMC	1	8			1	no	yes	no	no	0
229	Year prior to SMC	34	7.59	72	14734.8	2	no	yes	no	no	0
230	Year prior to SMC	8	7.12	2	38595	1	no	yes	no	yes	0
231	Year prior to SMC	31	8.52	28	8009.64	1	no	yes	no	no	0
232	Year prior to SMC	17	9.41	29	10227.2	1	no	yes	yes	no	0
233	Year prior to SMC	21	8.57	29	7442.79	1	no	yes	no	no	0
234	Year prior to SMC	2	5.5			1	no	yes	no	no	0
235	Year prior to SMC	25	6	60	11918.1	1	no	yes	no	no	0
236	Year prior to SMC	8	9.88	35	13868.6	1	no	yes	no	no	0
237	Year prior to SMC	2	6.5	2	9155	1	no	yes	no	no	0
238	Year prior to SMC	7	11	27	5843.26	1	no	yes	no	no	0
239	Year prior to SMC	3	14	6	11580.7	1	no	yes	no	no	0
240	Year prior to SMC	46	6.35	100	12003.5	2	no	yes	no	yes	0
241	Year prior to SMC	27	3.93	47	12499.4	1	no	yes	no	no	0
242	Year prior to SMC					0	no	no	no	no	0
243	Year prior to SMC	7	5.71	34	9630.26	1	no	yes	no	no	0
244	Year prior to SMC	2	10.5	2	6007.5	0	no	no	yes	no	0
245	Year prior to SMC	10	8.6	40	10417.2	1	no	yes	no	no	0
246	Year prior to SMC	6	9.83	28	1416.07	1	no	yes	no	no	0
247	Year prior to SMC	18	6.94	66	15068.8	2	no	yes	no	no	0
248	Year prior to SMC	17	3.35	20	6619.1	0	no	no	no	no	0
249	Year prior to SMC	1	17	1	0	0	no	no	no	no	0
250	Year prior to SMC	27	8.81	40	9074.22	1	no	yes	no	no	0
251	Year prior to SMC	24	5.33	43	17309.6	1	no	yes	no	no	0
252	Year prior to SMC	11	4.82	41	7424.98	1	no	yes	no	no	0
253	Year prior to SMC	32	7.16	70	6657.69	2	no	yes	no	no	0
254	Year prior to SMC	23	12.83	49	11832.3	1	no	yes	no	no	0
255	Year prior to SMC					0	no	no	no	no	0
256	Year prior to SMC	17	8.53	64	11458.4	2	no	yes	no	no	0
257	Year prior to SMC	9	4.67	28	9092.36	1	no	yes	no	no	0
258	Year prior to SMC	27	5.52	40	11689.2	1	no	yes	no	no	0
259	Year prior to SMC	1	6			0	no	no	no	yes	0
260	Year prior to SMC	16	12.44	43	8367.09	1	no	yes	no	no	0
261	Year prior to SMC	9	18.56	28	13884.1	1	no	yes	no	no	0
262	Year prior to SMC	14	7.64	41	6729.66	0	no	no	yes	yes	0
263	Year prior to SMC	3	9	7	7315	0	no	no	no	no	0
264	Year prior to SMC	21	9.48	62	6891.6	1	no	yes	no	no	0
265	Year prior to SMC	2	8.5	8	17694.8	0	no	no	no	no	0
266	Year prior to SMC	7	7.29	34	11207.2	1	no	yes	no	no	0
267	Year prior to SMC	1	8			0	no	no	no	no	0
268	Year prior to SMC	36	6.72	29	6392.9	1	no	yes	no	no	0
269	Year prior to SMC	22	11.23	54	9359.24	1	no	yes	yes	no	0
270	Year prior to SMC	1	27	3	7211.67	0	no	no	no	yes	0
271	Year prior to SMC	3	7			0	no	no	no	no	0
272	Year prior to SMC	23	7.91	106	5530.8	1	no	yes	no	no	0
273	Year prior to SMC	2	7.5			0	no	no	no	no	0
274	Year prior to SMC	1	6			0	no	no	no	no	0
275	Year prior to SMC	4	11.5	30	3084.3	1	no	yes	no	no	0
276	Year prior to SMC	6	6.5	21	8544.14	1	no	yes	yes	no	0
277	Year prior to SMC	17	6.41	27	9914.33	0	no	no	yes	no	0
278	Year prior to SMC	14	6.29	28	12845.6	1	no	yes	yes	no	0
279	Year prior to SMC	8	9.62	29	13941.1	1	no	yes	no	no	0
280	Year prior to SMC	7	7.43	23	10094	1	no	yes	no	no	0
281	Year prior to SMC	70	6.83	59	7875.76	1	no	yes	no	no	0
282	Year prior to SMC	186	3.88	45	9719.62	1	no	yes	no	no	0
283	Year prior to SMC	33	6.94	42	7739.33	1	no	yes	no	no	0
284	Year prior to SMC	5	9.4	45	5387.07	1	no	yes	no	no	0
285	Year prior to SMC	131	4.11	43	21494	1	no	yes	no	no	0
286	Year prior to SMC	19	3.58	34	9632.35	0	no	no	yes	no	0
287	Year prior to SMC	40	7.92	41	5102.46	1	no	yes	no	no	0
288	Year prior to SMC	15	13	33	2502.97	1	no	yes	no	no	0
289	Year prior to SMC	52	5	51	10732.8	1	no	yes	no	no	0
290	Year prior to SMC	2	10	3	10358.7	1	no	yes	no	no	0
291	Year prior to SMC	5	15.4	39	7565.56	1	no	yes	no	no	0
292	Year prior to SMC	18	8.67	51	10041.4	1	no	yes	no	no	0
293	Year prior to SMC	1	1			1	no	yes	no	no	0
294	Year prior to SMC	10	8.7	23	14727.8	1	no	yes	no	no	0
295	Year prior to SMC	29	9.24	59	11810.8	1	no	yes	no	no	0
296	Year prior to SMC	14	7.64	46	9037.3	1	no	yes	no	no	0
297	Year prior to SMC	20	6	43	7896.53	1	no	yes	no	no	0
298	Year prior to SMC	34	5.24	43	7192	1	no	yes	no	no	0
299	Year prior to SMC	16	4.81	36	10830.3	1	no	yes	no	no	0
300	Year prior to SMC	10	7.2	43	4589.58	1	no	yes	no	no	0
301	Year prior to SMC	48	7.06	43	13023.6	1	no	yes	no	no	0
302	Year prior to SMC	20	5.5	15	11241.5	1	no	yes	no	no	0
303	Year prior to SMC	16	13.75	43	7131.4	1	no	yes	no	no	0
304	Year prior to SMC	4	6.5	10	7846.4	1	no	yes	no	no	0
305	Year prior to SMC					0	no	no	no	no	0
306	Year prior to SMC	69	8.09	131	10834.8	2	no	yes	no	no	0
307	Year prior to SMC	9	8.11	29	10435.8	1	no	yes	no	no	0
308	Year prior to SMC	4	8.75	31	7787.03	1	no	yes	no	no	0
309	Year prior to SMC	18	9.28	56	16360.3	1	no	yes	no	no	0
310	Year prior to SMC	14	9.36	20	9784.75	1	no	yes	no	no	0
311	Year prior to SMC	8	7.25	51	5566.12	1	no	yes	no	no	0
312	Year prior to SMC	28	6.96	44	13477	1	no	yes	no	no	0
313	Year prior to SMC	3	8	16	7868.38	1	no	yes	no	no	0
314	Year prior to SMC	11	8.18	31	9144.81	1	no	yes	no	no	0
315	Year prior to SMC	22	4.77	35	11120	1	no	yes	no	no	0
316	Year prior to SMC	9	6.67	8	7533.75	1	no	yes	no	no	0
317	Year prior to SMC	4	9.75	35	8064.6	1	no	yes	no	no	0
318	Year prior to SMC	32	9.44	32	5151	1	no	yes	no	no	0
319	Year prior to SMC	12	6	42	5528.57	1	no	yes	no	no	0
320	Year prior to SMC	32	6.56	40	10972.5	1	no	yes	no	no	0
321	Year prior to SMC	33	4.52	43	5791.02	1	no	yes	no	no	0
322	Year prior to SMC	1	11			0	no	no	no	no	0
323	Year prior to SMC	3	13.67			1	no	yes	no	no	0
324	Year prior to SMC	1	4			0	no	no	no	no	0
325	Year prior to SMC	9	13.22	37	6909.97	1	no	yes	no	no	0
326	Year prior to SMC	4	15.75	8	12910.8	0	no	no	no	no	0
327	Year prior to SMC	5	13	28	8582	1	no	yes	no	no	0
328	Year prior to SMC	2	5.5			0	no	no	no	no	0
329	Year prior to SMC	10	8	33	5843.12	1	no	yes	no	no	0
330	Year prior to SMC	10	10.6	14	16219	1	no	yes	no	no	0
331	Year prior to SMC	7	7.71	13	12146.2	1	no	yes	no	no	0
332	Year prior to SMC	2	24.5	5	7356.4	1	no	yes	no	no	0
333	Year prior to SMC	32	6.34	39	6779.15	1	no	yes	no	no	0
334	Year prior to SMC	24	6.79	43	12412.9	1	no	yes	no	no	0
335	Year prior to SMC	1	19			0	no	no	no	no	0
336	Year prior to SMC	19	6.05	41	8259.24	1	no	yes	no	no	0
337	Year prior to SMC	13	6.92	17	7669.29	1	no	yes	no	no	0
338	Year prior to SMC	6	7.83	10	7000.5	1	no	yes	no	no	0
339	Year prior to SMC	9	9.11	45	3293.29	1	no	yes	no	no	0
340	Year prior to SMC	10	6.4	20	10324.8	1	no	yes	no	no	0
341	Year prior to SMC	15	4.47	41	5307.07	1	no	yes	no	no	0
342	Year prior to SMC	4	9.25	7	6000	1	no	yes	no	no	0
343	Year prior to SMC	8	9.12	25	7952.8	1	no	yes	no	no	0
344	Year prior to SMC	25	6.16	43	9481.65	1	no	yes	no	no	0
345	Year prior to SMC	6	10.33	25	8748.52	1	no	yes	no	no	0
346	Year prior to SMC	2	4.5			1	no	yes	no	no	0
347	Year prior to SMC	7	11.43	11	7693.73	1	no	yes	no	no	0
348	Year prior to SMC	30	5.9	37	8373.78	1	no	yes	no	no	0
349	Year prior to SMC	12	7.33	23	6956.39	1	no	yes	no	no	0
350	Year prior to SMC	22	5.09	42	4210.79	1	no	yes	no	no	0
351	Year prior to SMC	7	11.14	42	4791.95	1	no	yes	no	no	0
352	Year prior to SMC	4	4.75	6	9313	1	no	yes	no	no	0
353	Year prior to SMC	5	8.2	28	11158.1	1	no	yes	no	no	0
354	Year prior to SMC	3	5.67	6	3004.5	1	no	yes	no	no	0
355	Year prior to SMC	9	16.22	37	8513.22	1	no	yes	no	no	0
356	Year prior to SMC	71	5.7	29	8805.97	1	no	yes	no	no	0
357	Year prior to SMC	5	6.4	2	6260.5	1	no	yes	no	no	0
358	Year prior to SMC	4	8.5	12	5307.75	1	no	yes	no	no	0
359	Year prior to SMC	1	8			0	no	no	no	no	0
360	Year prior to SMC	43	6.86	43	10387.3	1	no	yes	no	no	0
361	Year prior to SMC	10	12.5	18	7362.61	1	no	yes	no	no	0
362	Year prior to SMC	5	11.8	15	6932.87	1	no	yes	no	no	0
363	Year prior to SMC	8	8.12	40	13361.5	1	no	yes	no	no	0
364	Year prior to SMC	13	12.23	26	7217.08	1	no	yes	no	no	0
365	Year prior to SMC	8	10.5	13	9475	1	no	yes	no	no	0
366	Year prior to SMC	18	4.44	16	7046.06	1	no	yes	no	no	0
367	Year prior to SMC	2	11.5	5	6800	1	no	yes	no	no	0
368	Year prior to SMC	13	23.46	29	9670.97	1	no	yes	no	no	0
369	Year prior to SMC	2	9			0	no	no	no	no	0
370	Year prior to SMC	13	5.23	12	9137.42	1	no	yes	no	no	0
371	Year prior to SMC	5	9	27	2967.07	0	no	no	no	no	0
372	Year prior to SMC	18	9	20	27177.9	0	no	no	no	no	0
373	Year prior to SMC	12	6.5	13	4400.92	0	no	no	no	no	0
374	Year prior to SMC	1	4			1	no	yes	no	no	0
375	Year prior to SMC	9	8.56	29	4810.52	0	no	no	no	no	0
376	Year prior to SMC	3	21.67	8	8658.5	0	no	no	no	no	0
377	Year prior to SMC					0	no	no	no	no	0
378	Year prior to SMC			28	7922.43	0	no	no	no	no	0
379	Year prior to SMC	4	7.25	28	10828	0	no	no	no	no	0
380	Year prior to SMC	4	13.5	11	4700	0	no	no	no	no	0
381	Year prior to SMC	16	9.81	28	7616.96	0	no	no	no	no	0
382	Year prior to SMC	3	4	14	6321.5	0	no	no	no	no	0
383	Year prior to SMC	2	6	12	8404.92	0	no	no	no	no	0
384	Year prior to SMC	1	10			1	no	yes	no	no	0
385	Year prior to SMC	3	13			0	no	no	no	no	0
386	Year prior to SMC	6	8.17	29	3331.21	0	no	no	no	no	0
387	Year prior to SMC	13	4.69	27	1477.78	0	no	no	no	no	0
388	Year prior to SMC	21	6.67	47	8531.85	0	no	no	no	no	0
389	Year prior to SMC	14	5.71	44	9098.39	1	no	yes	no	no	0
390	Year prior to SMC					0	no	no	no	no	0
391	Year prior to SMC	6	8	20	6156.2	1	no	yes	no	no	0
392	Year prior to SMC	14	16.29	40	10444.2	1	no	yes	no	no	0
393	Year prior to SMC	21	7.29	42	14793.7	1	no	yes	no	no	0
394	Year prior to SMC	14	8.64	16	10502.1	1	no	yes	no	no	0
395	Year prior to SMC	5	7.6	19	4778	0	no	no	no	no	0
396	Year prior to SMC	38	6.92	43	8944.84	1	no	yes	no	no	0
397	Year prior to SMC	3	9.33	11	7173.64	0	no	no	no	no	0
398	Year prior to SMC	41	4.32	32	8328.31	1	no	yes	no	no	0
399	Year prior to SMC	11	5	26	4824.15	1	no	yes	no	no	0
400	Year prior to SMC	8	11.12	13	4915.08	0	no	no	no	no	0
401	Year prior to SMC	14	5.43	21	13195.6	1	no	yes	no	no	0
402	Year prior to SMC	26	7.54	43	10166.2	2	no	yes	no	no	0
403	Year prior to SMC	15	11.13	74	10896.5	2	no	yes	no	no	0
404	Year prior to SMC	5	7	16	6213.94	1	no	yes	no	no	0
405	Year prior to SMC	28	6.68	26	7333.38	1	no	yes	no	no	0
406	Year prior to SMC	26	7.12	41	5375.61	2	no	yes	no	no	0
407	Year prior to SMC	8	7.62	22	5212.32	1	no	yes	no	no	0
408	Year prior to SMC	11	7.36	21	10696	1	no	yes	no	no	0
409	Year prior to SMC	1	23			0	no	no	no	no	0
410	Year prior to SMC	3	22.33	1	1500	0	no	no	no	no	0
411	Year prior to SMC	13	12	60	6526.03	1	no	yes	no	no	0
412	Year prior to SMC	8	7	21	9562.9	0	no	no	no	no	0
413	Year prior to SMC	7	13.29	19	7547.58	1	no	yes	no	no	0
414	Year prior to SMC	6	4.17	14	5825.07	1	no	yes	no	no	0
415	Year prior to SMC	54	4.22	70	12501.7	1	no	yes	no	no	0
416	SMC	16	7.19	73	8723.44	3	no	yes	no	no	0
417	SMC	13	7.23	54	5223.26	2	no	yes	no	no	0
418	SMC	7	11.86	51	9186.82	2	no	yes	no	no	0
419	SMC	2	4			0	no	no	no	no	0
420	SMC	128	15.1	218	6899.08	1	yes	yes	yes	yes	7
421	SMC	12	19.17	31	10781.7	1	no	yes	no	no	0
422	SMC	19	10.11	53	9848.38	1	no	yes	no	no	0
423	SMC	1	12			0	no	no	no	no	0
424	SMC	9	8.44	37	9627.87	1	no	yes	no	no	0
425	SMC	1	22	27	12122.4	2	no	yes	no	yes	0
426	SMC	35	5.46	32	10404.2	2	no	yes	yes	no	0
427	SMC	54	2.89	28	3910.75	1	no	yes	no	no	0
428	SMC	11	8.73	53	8630.51	2	no	yes	no	no	0
429	SMC	43	10.21	28	10159.7	1	no	yes	no	no	0
430	SMC	1	9	1	15449	0	no	no	no	no	0
431	SMC					0	no	no	no	no	0
432	SMC					0	no	no	no	no	0
433	SMC	7	12.57	3	7039	0	yes	no	no	no	1
434	SMC					0	no	no	no	no	0
435	SMC	1	6	5	5697.4	0	no	no	no	no	0
436	SMC	2	20.5	29	6266.21	0	no	no	no	no	0
437	SMC	16	7.31	8	14939.8	0	yes	no	no	no	4
438	SMC	7	11.71			0	no	no	yes	yes	0
439	SMC					0	no	no	no	no	0
440	SMC	1	10			0	no	no	no	no	0
441	SMC	24	7.12	62	10590.9	2	no	yes	no	no	0
442	SMC	50	4.04	35	5388.54	1	no	yes	no	no	0
443	SMC	39	8.1	39	12988.3	1	no	yes	yes	no	0
444	SMC	34	6.79	44	10189.2	1	no	yes	no	no	0
445	SMC	5	6.4	31	8600.87	1	no	yes	no	no	0
446	SMC	8	6.75	16	10326.6	0	no	no	no	no	0
447	SMC	15	10.67	36	10249.4	1	no	yes	yes	yes	0
448	SMC	22	6.95	37	28899.3	1	no	yes	no	no	0
449	SMC	1	9			0	no	no	no	no	0
450	SMC	7	10.71	20	5457.8	1	no	yes	yes	no	0
451	SMC	11	8.36	34	10959.4	1	no	yes	yes	no	0
452	SMC	3	14.67	26	10439.2	1	no	yes	no	no	0
453	SMC	10	6.2	28	13798.1	1	no	yes	no	no	0
454	SMC					0	no	no	no	no	0
455	SMC					0	no	no	no	no	0
456	SMC	1	35	25	9938.24	0	no	no	no	no	0
457	SMC					0	no	no	no	no	0
458	SMC	21	6.48	34	8683.35	1	no	yes	no	no	0
459	SMC					0	no	no	no	no	0
460	SMC	7	11.29	28	10424.1	1	no	yes	no	no	0
461	SMC	20	10.25	36	16469.1	1	no	yes	yes	yes	0
462	SMC	20	6.8	36	13346.5	1	no	yes	no	yes	0
463	SMC	2	7			0	no	no	no	no	0
464	SMC	13	14.46	38	6397.61	1	no	yes	no	no	0
465	SMC	12	14.08	44	7214.86	1	no	yes	no	yes	0
466	SMC	6	8.33	42	6315.14	2	no	yes	no	no	0
467	SMC			57	6168.25	2	no	yes	no	no	0
468	SMC	11	9.09	50	10579	1	no	yes	no	no	0
469	SMC	9	3.78	26	10917.3	1	no	yes	yes	no	0
470	SMC	25	9.56	9	10224	1	no	yes	no	no	0
471	SMC	28	5.18	93	7457.72	1	no	yes	no	no	0
472	SMC	4	14	23	3710.3	1	no	yes	no	no	0
473	SMC					0	no	no	no	no	0
474	SMC	17	11.35	25	8201.12	1	no	yes	no	no	0
475	SMC					0	no	no	no	no	0
476	SMC	6	8.17	35	13825.4	1	no	yes	no	no	0
477	SMC	25	8.16	38	14480	1	yes	yes	no	no	2
478	SMC	23	7.52	58	9037.83	2	no	yes	no	yes	0
479	SMC	14	5.43	27	7518.3	1	no	yes	no	no	0
480	SMC	19	8.79	28	10985.9	1	no	yes	no	no	0
481	SMC	62	5.95	35	14323.1	1	no	yes	no	yes	0
482	SMC	11	5.73	57	8971.61	2	no	yes	no	no	0
483	SMC	10	7.8	28	7925.54	1	no	yes	no	no	0
484	SMC	1	9			0	no	no	no	no	0
485	SMC	16	9.81	34	8626.24	2	no	yes	no	no	0
486	SMC	7	12	28	6160	1	no	yes	no	no	0
487	SMC	3	7.67	7	10487.1	0	no	no	no	no	0
488	SMC	1	22	1	17073	0	no	no	no	no	0
489	SMC					0	no	no	no	no	0
490	SMC	3	9	33	8265.39	2	no	yes	no	no	0
491	SMC					0	no	no	no	no	0
492	SMC	6	8	21	4070.48	1	no	yes	no	no	0
493	SMC	1	4			0	no	no	no	no	0
494	SMC	1	17			0	no	no	no	no	0
495	SMC	7	13.14	53	9611.49	2	no	yes	no	no	0
496	SMC	1	10			0	no	no	no	no	0
497	SMC	2	3			0	no	no	no	no	0
498	SMC	1	3			0	no	no	no	no	0
499	SMC	9	11.44	31	7287.71	1	no	yes	yes	yes	0
500	SMC	13	6.92	25	8585.44	0	no	no	no	no	0
501	SMC	27	8.07	60	6849	2	no	yes	no	no	0
502	SMC	12	8.25	22	7727.64	1	no	yes	no	yes	0
503	SMC	31	5.52	39	10677.8	1	no	yes	no	no	0
504	SMC	8	8.88	63	6528.05	1	no	yes	no	no	0
505	SMC	10	9.6	27	8968.41	1	no	yes	no	no	0
506	SMC	61	6.57	50	16314.1	1	no	yes	no	no	0
507	SMC	14	8.07	32	9333.28	1	no	yes	yes	yes	0
508	SMC	3	9	2	4164	1	no	yes	no	no	0
509	SMC	30	7	43	8818.44	2	no	yes	no	no	0
510	SMC	46	2.26	62	11989.2	1	no	yes	no	no	0
511	SMC	3	7.67			0	no	no	no	no	0
512	SMC	1	7			1	no	yes	no	no	0
513	SMC	28	6.61	55	11411.2	2	no	yes	no	no	0
514	SMC	59	9.27	108	9702.7	2	no	yes	no	no	0
515	SMC	13	6.31	26	7407.08	1	no	yes	no	no	0
516	SMC	29	7.93	56	8725.71	2	no	yes	no	no	0
517	SMC	32	6.84	38	13756.3	1	no	yes	no	no	0
518	SMC	10	12.4	49	10408	1	no	yes	no	yes	0
519	SMC	1	25			1	no	yes	no	no	0
520	SMC	2	18			0	no	no	no	no	0
521	SMC	10	11.4	28	10802.1	1	no	yes	no	no	0
522	SMC	21	6.67	34	6533.5	1	no	yes	no	no	0
523	SMC	1	5			0	no	no	no	no	0
524	SMC					0	no	no	no	no	0
525	SMC					0	no	no	no	no	0
526	SMC					0	no	no	no	no	0
527	SMC	2	3			0	no	no	no	no	0
528	SMC	4	16.5	56	8637.32	2	no	yes	no	no	0
529	SMC	25	5.6	28	6441.32	1	no	yes	no	no	0
530	SMC					0	no	no	no	no	0
531	SMC	3	12.67	35	5824.17	2	no	yes	no	yes	0
532	SMC	1	4			0	no	no	no	no	0
533	SMC	6	8	23	8675.61	2	no	yes	no	no	0
534	SMC	7	6.86	27	10052.6	2	no	yes	no	no	0
535	SMC	9	14.44	14	10374	1	no	yes	yes	no	0
536	SMC	36	6.42	28	9133.21	2	no	yes	no	no	0
537	SMC	3	25.33	28	7532.5	1	no	yes	no	no	0
538	SMC					0	no	no	no	no	0
539	SMC	1	15			1	no	yes	no	no	0
540	SMC	26	8.42	29	10757.2	1	no	yes	no	no	0
541	SMC	2	10			0	no	no	no	no	0
542	SMC	9	6.11	27	12577.2	1	no	yes	no	no	0
543	SMC	8	10.62	27	8985.37	1	no	yes	no	no	0
544	SMC	5	9.4	27	7036.85	1	no	yes	no	no	0
545	SMC	41	6.98	19	12285.5	1	no	yes	no	no	0
546	SMC	4	5.75	29	7410.66	1	no	yes	no	no	0
547	SMC					0	no	no	no	no	0
548	SMC	56	7.36	28	13660	1	no	yes	no	no	0
549	SMC	2	14			0	no	no	no	no	0
550	SMC	53	6.53	89	1151.3	3	no	yes	no	no	0
551	SMC	14	12	17	8232.41	1	no	yes	yes	yes	0
552	SMC	87	5.17	71	9453.96	1	yes	yes	yes	yes	2
553	SMC	1	13	1	3878	0	no	no	no	no	0
554	SMC	88	7.15	45	14828.2	1	yes	yes	yes	no	1
555	SMC	15	10.67	23	11793.7	1	no	yes	yes	yes	0
556	SMC					0	no	no	no	no	0
557	SMC					0	no	no	no	no	0
558	SMC	2	8			0	no	no	no	no	0
559	SMC	3	4.33	1	7642	0	no	no	no	no	0
560	SMC					0	no	no	no	no	0
561	SMC	41	6.83	18	11042.7	1	no	yes	yes	yes	0
562	SMC	7	8	29	11194	1	no	yes	no	yes	0
563	SMC	1	7			0	yes	no	no	no	1
564	SMC	42	4.79	55	10386.1	2	no	yes	no	no	0
565	SMC	7	15.14	18	5216.56	0	yes	no	no	no	1
566	SMC	1	7			0	no	no	no	no	0
567	SMC	7	13.71	29	11500.9	1	no	yes	no	no	0
568	SMC	3	20.67	27	33502.5	1	no	yes	no	no	0
569	SMC	1	5	1	2534	0	no	no	no	no	0
570	SMC	1	4			0	no	no	no	no	0
571	SMC	4	7.5			0	no	no	no	no	0
572	SMC					0	no	no	no	no	0
573	SMC	3	4.67			0	no	no	no	no	0
574	SMC	1	4			0	no	no	no	no	0
575	SMC	3	15.33	6	12927	1	no	yes	no	no	0
576	SMC					0	no	no	no	no	0
577	SMC	13	23.46	15	16399.5	0	yes	no	no	yes	1
578	SMC					0	no	no	no	no	0
579	SMC	1	12	30	10439.8	0	no	no	no	no	0
580	SMC					0	no	no	no	no	0
581	SMC	1	13	2	6542	0	no	no	no	no	0
582	SMC	1	11			0	no	no	no	no	0
583	SMC	6	9	26	12548.6	1	no	yes	no	no	0
584	SMC					0	no	no	no	no	0
585	SMC					0	no	no	no	no	0
586	SMC					0	no	no	no	no	0
587	SMC	1	5			0	no	no	no	no	0
588	SMC					0	no	no	no	no	0
589	SMC	81	2.74	39	15705	1	no	yes	yes	no	0
590	SMC					0	no	no	no	no	0
591	SMC	2	5			0	no	no	no	no	0
592	SMC	9	5.56	10	8255.1	0	no	no	yes	no	0
593	SMC	483	7.82	365	12408.4	0	yes	no	no	no	10
594	SMC	38	5.47	33	7804.15	0	yes	no	no	no	3
595	SMC	3	4.67			0	no	no	no	no	0
596	SMC	1	7			0	no	no	no	no	0
597	SMC					0	no	no	no	no	0
598	SMC	10	9	9	9802.44	0	yes	no	yes	no	1
599	SMC	4	6.75			0	no	no	no	no	0
600	SMC	7	10.14	12	7190.5	1	no	yes	no	no	0
601	SMC	3	4			0	no	no	no	no	0
602	SMC	22	5.95	71	8819	0	yes	no	no	no	3
603	SMC	1	7			0	no	no	no	no	0
604	SMC	1	10	7	6068.86	0	no	no	no	no	0
605	SMC	1	7			0	no	no	no	no	0
606	SMC	1	4			0	no	no	no	no	0
607	SMC	1	6			0	no	no	no	no	0
608	SMC	1	12	9	10153.7	0	no	no	no	no	0
609	SMC			1	17547	0	no	no	no	no	0
610	SMC	4	28	15	15928	1	no	yes	yes	no	0
611	SMC	3	8	13	4927.46	0	yes	no	no	no	1
612	SMC	1	17			0	no	no	no	no	0
613	SMC	1	7			0	no	no	no	no	0
614	SMC	1	3			0	no	no	no	no	0
615	SMC	15	6.6	48	7616.46	1	no	yes	no	no	0
616	SMC	1	9			0	no	no	no	no	0
617	SMC					0	no	no	no	no	0
618	SMC					0	no	no	no	no	0
619	SMC	1	10			0	no	no	no	no	0
620	SMC	9	8.11	25	8854.24	1	no	yes	no	yes	0
621	SMC					0	no	no	no	no	0
622	SMC					0	no	no	no	no	0
623	SMC					0	no	no	no	no	0
624	SMC	1	3	1	6671	0	no	no	no	no	0
625	SMC	1	3			0	no	no	no	no	0
626	SMC	1	6			0	no	no	no	no	0
627	SMC	1	13	32	8063.66	1	no	yes	no	no	0
628	SMC					0	no	no	no	no	0
629	SMC					0	no	no	no	no	0
630	SMC					0	no	no	no	no	0
631	SMC	55	5.05	28	8550.43	2	no	yes	no	no	0
632	SMC	5	6.4	31	8525.45	2	no	yes	no	no	0
633	SMC					0	no	no	no	no	0
634	SMC	8	10.62			0	no	no	no	yes	0
635	SMC	14	12.57	30	9114	1	no	yes	no	no	0
636	SMC	45	5.42	60	10574.4	2	no	yes	no	no	0
637	SMC	4	8.5	28	8641.14	1	no	yes	no	no	0
638	SMC	22	10.73	55	6369.58	2	no	yes	no	yes	0
639	SMC					0	no	no	no	no	0
640	SMC	7	10.43	9	9970.67	0	yes	no	no	no	1
641	SMC	7	8	28	6817.93	1	no	yes	no	no	0
642	SMC	28	8.82	56	5624.77	1	yes	yes	yes	no	1
643	SMC	22	8.27	61	14092.3	2	no	yes	no	no	0
644	SMC	2	4	31	9083.48	1	no	yes	no	no	0
645	SMC	11	5.73	31	5339.39	1	no	yes	no	no	0
646	SMC	11	8.45	72	5149.06	0	no	no	yes	no	0
647	SMC	66	3.97	31	12259	1	no	yes	no	no	0
648	SMC	3	9.33	126	25423	2	no	yes	no	no	0
649	SMC	13	11.08	37	17311.8	2	no	yes	no	no	0
650	SMC	27	10.11	119	15239.1	2	no	yes	yes	no	0
651	SMC	19	5.05	35	12543	1	no	yes	no	no	0
652	SMC	34	5.56	29	11517.7	1	no	yes	no	yes	0
653	SMC	29	7.62	54	6595.19	1	no	yes	yes	no	0
654	SMC	6	7.67	28	7501.18	1	no	yes	no	no	0
655	SMC	46	3.57	48	6321.65	1	no	yes	no	no	0
656	SMC	24	5.17	21	7135.43	1	no	yes	yes	no	0
657	SMC	20	6.3	33	11699.9	1	no	yes	yes	no	0
658	SMC	6	14.33	19	10046.6	1	no	yes	no	no	0
659	SMC					0	no	no	no	no	0
660	SMC	33	6.45	26	11209.3	1	no	yes	yes	no	0
661	SMC	10	11.9	28	4657.79	1	no	yes	no	no	0
662	SMC	14	6.57	56	6071.7	2	no	yes	no	no	0
663	SMC	33	2.48	28	10972.8	1	no	yes	no	no	0
664	SMC	2	3.5			0	no	no	no	no	0
665	SMC	7	7.57	18	8923.56	1	no	yes	no	no	0
666	SMC	7	21.14	28	13088.1	1	no	yes	no	no	0
667	SMC	16	6.06	28	11383.8	1	no	yes	no	no	0
668	SMC	3	31.33			2	no	yes	no	no	0
669	SMC	98	5.95	138	11574.4	2	no	yes	no	no	0
670	SMC	24	6.71	31	9887.35	1	no	yes	no	no	0
671	SMC					0	no	no	no	no	0
672	SMC	11	9.45	28	2839.57	1	no	yes	no	no	0
673	SMC	12	9.67	18	19888.5	1	no	yes	no	no	0
674	SMC	1	3			0	no	no	no	no	0
675	SMC	1	12	28	7698.11	1	no	yes	yes	no	0
676	SMC	14	6.29	28	11703.9	1	no	yes	no	no	0
677	SMC	2	7.5	4	0	1	no	yes	no	no	0
678	SMC	9	11.22	28	6940.25	2	no	yes	no	no	0
679	SMC	5	10.4	28	4088.57	1	no	yes	no	no	0
680	SMC			28	23029.9	1	no	yes	no	no	0
681	SMC			14	22455.8	1	no	yes	no	no	0
682	SMC					0	no	no	no	no	0
683	SMC			28	20720	1	no	yes	no	no	0
684	SMC	9	10.67	102	6017.16	0	yes	no	no	no	1
685	SMC	4	12.25	30	7793.33	0	no	no	yes	yes	0
686	SMC			27	13797.2	1	no	yes	no	no	0
687	SMC			21	6659.62	1	no	yes	no	no	0
688	SMC	12	6.5	26	10821.4	2	no	yes	no	no	0
689	SMC	43	5.14	26	12755.3	2	no	yes	no	no	0
690	SMC	78	5.97	34	20283.6	1	no	yes	no	no	0
691	SMC			28	16734.7	1	no	yes	no	no	0
692	SMC			26	14452.1	1	no	yes	no	no	0
693	SMC			28	28776.5	1	no	yes	no	no	0
694	SMC					0	no	no	no	no	0
695	SMC	27	5.67	28	7595.29	1	no	yes	no	no	0
696	SMC	8	9.75	27	8074.96	1	no	yes	no	no	0
697	SMC	17	5.18	40	11907.3	1	no	yes	no	yes	0
698	SMC	25	8.68	53	10506.3	2	no	yes	no	no	0
699	SMC	49	9.47	100	7190.91	0	yes	no	no	no	4
700	SMC					0	no	no	no	no	0
701	SMC	49	3.45	28	9451.43	1	no	yes	no	no	0
702	SMC	1	3			0	no	no	no	no	0
703	SMC	20	12.75	31	11758.3	1	no	yes	no	yes	0
704	SMC					0	no	no	no	no	0
705	SMC	1	5			0	no	no	no	no	0
706	SMC					0	no	no	no	no	0
707	SMC	5	9.6	30	7964.63	1	no	yes	yes	yes	0
708	SMC	1	7			1	no	yes	no	no	0
709	SMC	10	8.1	28	4049.18	1	no	yes	yes	yes	0
710	SMC	15	9.2	28	12055	1	no	yes	no	no	0
711	SMC					0	no	no	no	no	0
712	SMC	23	9.78	29	14498.7	1	no	yes	no	no	0
713	SMC					0	no	no	no	no	0
714	SMC					0	no	no	no	no	0
715	SMC	6	8.83	28	10766.8	1	no	yes	no	no	0
716	SMC	1	6			0	no	no	no	no	0
717	SMC	7	13	10	10508.1	0	no	no	yes	yes	0
718	SMC	29	6.86	61	11339.8	2	no	yes	no	no	0
719	SMC	8	5.75	28	8357.29	1	no	yes	no	no	0
720	SMC	2	14	13	8304.92	2	no	yes	no	no	0
721	SMC	9	7.67	26	10880.2	1	no	yes	no	no	0
722	SMC					0	no	no	no	no	0
723	SMC	3	12.33	25	8024.76	1	no	yes	no	no	0
724	SMC	40	4.85	46	8384.35	2	no	yes	no	no	0
725	SMC	1	4			0	no	no	no	no	0
726	SMC	43	5.16	28	8874.07	2	no	yes	no	no	0
727	SMC	20	6.45	36	5840.11	1	no	yes	no	no	0
728	SMC	12	8.83	55	10115.1	2	no	yes	no	no	0
729	SMC	3	7	28	8629.54	1	no	yes	no	no	0
730	SMC	7	12.86	20	9976.45	1	no	yes	no	no	0
731	SMC	1	10			0	no	no	no	no	0
732	SMC	3	15.33	19	8015.58	1	no	yes	no	no	0
733	SMC	1	10			0	no	no	no	no	0
734	SMC	24	14.12	335	15764.2	1	no	yes	yes	yes	0
735	SMC					0	no	no	no	no	0
736	SMC	50	9.42	29	9772.86	1	no	yes	no	yes	0
737	SMC	2	22.5	13	7944.23	0	no	no	no	no	0
738	SMC	3	8	32	10108.6	1	no	yes	no	no	0
739	SMC	8	8	6	2583.83	1	no	yes	no	no	0
740	SMC	3	3.33	27	19441.8	1	no	yes	no	no	0
741	SMC					0	no	no	no	no	0
742	SMC	1	20			0	no	no	no	no	0
743	SMC	2	14.5	28	7801.64	0	no	no	no	no	0
744	SMC	1	5			0	no	no	no	no	0
745	SMC	11	5.55	7	17854.4	1	no	yes	no	no	0
746	SMC					0	no	no	no	no	0
747	SMC	4	4	21	9153.19	1	no	yes	no	no	0
748	SMC	81	6.37	112	9436.99	2	no	yes	no	no	0
749	SMC	17	6.82	30	9409.37	1	no	yes	no	no	0
750	SMC	24	6.04	84	5587.58	1	no	yes	no	no	0
751	SMC	38	3.58	34	3624.41	1	no	yes	no	no	0
752	SMC	84	12.46	28	4593.71	1	no	yes	no	no	0
753	SMC	28	7.71	28	4555.54	1	no	yes	no	no	0
754	SMC	1	11	2	400	0	no	no	no	no	0
755	SMC	1	8	29	10535.3	1	no	yes	no	no	0
756	SMC	3	5.33			1	no	yes	yes	no	0
757	SMC	1	3			0	no	no	no	no	0
758	SMC	16	6.69	44	5532.14	2	no	yes	no	no	0
759	SMC	256	6.75	340	9962.5	2	yes	yes	no	no	1
760	SMC	13	7.15	28	7877.89	1	no	yes	no	no	0
761	SMC	27	7.33	46	7080.67	2	no	yes	no	no	0
762	SMC	65	3.54	143	8656.36	2	no	yes	no	no	0
763	SMC	15	14.2	17	37389.9	1	no	yes	no	no	0
764	SMC			63	6982.86	1	no	yes	no	no	0
765	SMC	1	5	28	10954.6	2	no	yes	no	no	0
766	SMC	24	5.71	54	8340.15	2	no	yes	no	no	0
767	SMC	25	5.8	42	10412.8	2	no	yes	no	no	0
768	SMC	7	8.29	26	4418.15	1	no	yes	no	no	0
769	SMC	50	6.42	116	7066.09	2	no	yes	no	no	0
770	SMC	38	6.11	26	7465.19	2	no	yes	no	no	0
771	SMC	19	7.84	46	7690.13	2	no	yes	no	no	0
772	SMC	7	6	18	9256.17	1	no	yes	no	no	0
773	SMC	15	12.4	28	8674.82	1	no	yes	yes	no	0
774	SMC	1	11			0	no	no	no	no	0
775	SMC	8	14.5	20	9900.55	1	no	yes	no	no	0
776	SMC	1	6			0	no	no	no	no	0
777	SMC	2	11	2	10494.5	0	no	no	no	no	0
778	SMC	1	6			0	no	no	no	no	0
779	SMC					0	no	no	no	no	0
780	SMC	1	13			0	no	no	no	no	0
781	SMC	1	16			0	no	no	no	no	0
782	SMC					0	no	no	no	no	0
783	SMC	7	13.14	28	8801.68	1	no	yes	yes	yes	0
784	SMC	10	12.3	59	11138.4	2	no	yes	no	no	0
785	SMC	48	11.02	20	6951.2	1	no	yes	no	no	0
786	SMC	5	10.8	11	9814.82	1	no	yes	no	no	0
787	SMC	9	10.22	34	7889.24	1	no	yes	yes	no	0
788	SMC	5	16.6	28	4934.21	1	no	yes	yes	yes	0
789	SMC					0	no	no	no	no	0
790	SMC					0	no	no	no	no	0
791	SMC	36	8.08	56	12385	2	no	yes	no	no	0
792	SMC	9	7.78	28	7945.75	1	no	yes	yes	no	0
793	SMC	1	5			0	no	no	no	no	0
794	SMC	2	4	5	8132.6	0	no	no	no	no	0
795	SMC	5	14.6	28	9949.29	1	no	yes	yes	no	0
796	SMC	15	28.93	81	5921.56	0	no	no	yes	yes	0
797	SMC	15	8.73	17	14244.6	2	no	yes	no	no	0
798	SMC	3	15.33	27	8526.52	1	no	yes	yes	no	0
799	SMC	2	22	5	10020.6	1	no	yes	no	no	0
800	SMC	1	19	20	7658.7	0	no	no	no	yes	0
801	SMC	2	19	28	7924.39	1	no	yes	yes	yes	0
802	SMC			26	17282.8	1	no	yes	no	no	0
803	SMC			14	13598.9	1	no	yes	no	no	0
804	SMC			27	15300.1	1	no	yes	no	no	0
805	SMC					0	no	no	no	no	0
806	SMC					0	no	no	no	no	0
807	SMC					0	no	no	no	no	0
808	SMC					0	no	no	no	no	0
809	SMC					0	no	no	no	no	0
810	SMC					0	no	no	no	no	0
811	SMC					0	no	no	no	no	0
812	SMC	15	9.93	28	8849.14	2	no	yes	no	no	0
813	SMC					0	no	no	no	no	0
814	SMC	6	6.67	59	4494.39	2	no	yes	no	no	0
815	SMC	1	22			0	no	no	no	no	0
816	SMC	2	17	28	8774.18	1	no	yes	no	no	0
817	SMC	32	5.5	47	11481.6	1	no	yes	no	no	0
818	SMC	20	8.9	79	7099.03	2	no	yes	no	no	0
819	SMC	2	12			0	no	no	no	no	0
820	SMC	22	6.5	32	10890.7	1	no	yes	yes	no	0
821	SMC	2	7.5			0	no	no	no	no	0
822	SMC	6	8.67	26	8341.38	1	no	yes	yes	yes	0
823	SMC	32	5.53	28	24131.5	2	no	yes	yes	no	0
824	SMC	7	10.14	28	10825.1	1	no	yes	yes	no	0
825	SMC	3	19.33	28	5672.25	1	no	yes	yes	no	0
826	SMC					0	no	no	no	no	0
827	SMC	25	7.2	56	13567.2	2	no	yes	no	no	0
828	SMC	3	7.33	28	4462.93	1	no	yes	no	no	0
829	SMC					0	no	no	no	no	0
830	SMC	32	7.22	47	6481.94	1	no	yes	no	no	0
831	SMC	26	7.58	28	12397.8	1	no	yes	no	no	0
832	SMC	41	8.17	41	8222.76	1	yes	yes	no	no	1
833	SMC	27	4.85	23	10534.3	1	no	yes	no	no	0
834	SMC	14	15	42	5586.43	1	no	yes	no	no	0
835	SMC			13	15580.2	1	no	yes	no	no	0
836	SMC			17	11817.9	1	no	yes	no	no	0
837	SMC			14	15180.5	1	no	yes	no	no	0
838	SMC					0	no	no	no	no	0
839	SMC			20	17869	1	no	yes	no	no	0
840	SMC			14	11841.7	1	no	yes	no	no	0
841	SMC			28	18963.2	1	no	yes	no	no	0
842	SMC	1	37	28	16979.2	1	no	yes	no	no	0
843	SMC			14	12624	1	no	yes	no	no	0
844	SMC					0	no	no	no	no	0
845	SMC					0	no	no	no	no	0
846	SMC			22	16795.6	1	no	yes	no	no	0
847	SMC			23	16404	1	no	yes	no	no	0
848	SMC			19	15460.4	1	no	yes	no	no	0
849	SMC	14	12.5	52	4351.54	2	no	yes	no	no	0
850	SMC	12	7.75	27	2643.11	1	no	yes	no	no	0
851	SMC	3	21	21	7353.24	1	no	yes	no	no	0
852	SMC	8	9.5	26	8193.38	1	no	yes	no	no	0
853	SMC	47	14.57	27	13693.1	1	no	yes	no	no	0
854	SMC	11	12.45	28	42843.6	1	no	yes	no	no	0
855	SMC	20	8.35	55	5177.67	1	no	yes	no	no	0
856	SMC					0	no	no	no	no	0
857	SMC			28	12660	1	no	yes	no	no	0
858	SMC					0	no	no	no	no	0
859	SMC					0	no	no	no	no	0
860	SMC					0	no	no	no	no	0
861	SMC	8	4.38	28	8454.18	1	no	yes	yes	no	0
862	SMC	19	7.05	19	13391.7	1	no	yes	no	no	0
863	SMC	3	10.67	45	10476.4	1	no	yes	no	no	0
864	SMC	1	7	25	7332.12	1	no	yes	no	no	0
865	SMC	8	12.62	56	7723.43	2	no	yes	no	no	0
866	SMC	1	9			1	no	yes	no	no	0
867	SMC	3	23.33	28	5890.18	1	no	yes	no	no	0
868	SMC	15	5.67	19	13723.4	1	no	yes	yes	yes	0
869	SMC	22	7.55	26	6502.62	1	no	yes	no	no	0
870	SMC			20	8997.45	1	no	yes	no	no	0
871	SMC			20	10123.5	1	no	yes	no	no	0
872	SMC			28	11099.8	1	no	yes	no	no	0
873	SMC			19	17597.2	1	no	yes	no	no	0
874	SMC	8	10	22	7788.64	1	no	yes	no	no	0
875	SMC			28	15808.6	1	no	yes	no	no	0
876	SMC			28	15136	1	no	yes	no	no	0
877	SMC	1	5			0	no	no	no	no	0
878	SMC			25	20470	1	no	yes	no	no	0
879	SMC	8	13.75	28	6078.46	1	no	yes	no	no	0
880	SMC					1	no	yes	no	no	0
881	SMC	6	12.83	28	9640.43	1	no	yes	no	no	0
882	SMC					0	no	no	no	no	0
883	SMC					0	no	no	no	no	0
884	SMC	176	5.34	151	6794.5	2	no	yes	no	no	0
885	SMC	1	17			1	no	yes	no	no	0
886	SMC	1	3			0	no	no	no	no	0
887	SMC	3	6.33	24	10846.2	1	no	yes	no	no	0
888	SMC	2	5	28	7837.11	1	no	yes	no	no	0
889	SMC	9	12.78	15	8875.93	1	no	yes	no	no	0
890	SMC	21	6.76	26	11449	1	no	yes	no	no	0
891	SMC	2	6	1	5200	0	no	no	no	no	0
892	SMC	1	3	28	6806.93	1	no	yes	no	no	0
893	SMC	1	17			0	no	no	no	no	0
894	SMC					0	no	no	no	no	0
895	SMC	9	9.33	8	21336.1	0	no	no	no	no	0
896	SMC	3	4.33			0	no	no	no	no	0
897	SMC	1	8			0	no	no	no	no	0
898	SMC	2	4.5			0	no	no	no	no	0
899	SMC	5	9.6	15	11182.2	1	no	yes	yes	no	0
900	SMC	1	3			0	no	no	no	no	0
901	SMC	1	9			0	no	no	no	no	0
902	SMC	5	10.4	102	6519.95	0	no	no	no	no	0
903	SMC					0	no	no	no	no	0
904	SMC					0	no	no	no	no	0
905	SMC	4	11.5	7	2639.43	0	yes	no	no	no	1
906	SMC	1	17	3	6954.33	0	yes	no	no	no	1
907	SMC	2	17	4	7202.25	1	no	yes	no	yes	0
908	SMC	7	12.29	25	9797.24	2	no	yes	no	no	0
909	SMC					0	no	no	no	no	0
910	SMC	1	7			0	no	no	no	no	0
911	SMC	1	3	8	8490	0	no	no	no	no	0
912	SMC	9	6.33	27	13263.4	1	no	yes	no	no	0
913	SMC	3	7	18	15869.9	0	no	no	no	no	0
914	SMC	7	10.14	27	8210.22	2	no	yes	no	no	0
915	SMC	28	7.32	28	27289.9	1	no	yes	no	no	0
916	SMC	3	14	20	6525.25	1	no	yes	no	no	0
917	SMC	1	12			0	no	no	no	no	0
918	SMC					0	no	no	no	no	0
919	SMC	7	8.43	50	8300.48	1	no	yes	no	no	0
920	SMC	1	16	28	8708.11	1	no	yes	no	no	0
921	SMC	1	9			0	no	no	no	no	0
922	SMC					0	no	no	no	no	0
923	SMC					0	no	no	no	no	0
924	SMC	8	5.12	28	5770.86	0	no	no	no	no	0
925	SMC	34	7.71	55	3699.6	1	no	yes	no	no	0
926	SMC	33	9.48	49	9988.53	1	no	yes	no	no	0
927	SMC	9	7.44	28	10002.9	0	no	no	no	no	0
928	SMC	23	6.48	55	9085.56	1	no	yes	no	no	0
929	SMC	4	8.75	16	7281.38	1	no	yes	no	no	0
930	SMC	12	7	23	8120.3	0	no	no	yes	no	0
931	SMC					0	no	no	no	no	0
932	SMC					0	no	no	no	no	0
933	SMC	2	5.5			0	no	no	no	no	0
934	SMC	1	32			0	no	no	no	no	0
935	SMC	1	12			0	no	no	no	no	0
936	SMC					0	no	no	no	no	0
937	SMC	7	14	28	7565.89	0	no	no	yes	no	0
938	SMC	21	7.57	30	7425.83	1	no	yes	no	no	0
939	SMC	5	8.8	1	5000	1	no	yes	no	no	0
940	SMC	11	10.45	38	6967.45	1	no	yes	no	no	0
941	SMC	1	18			0	no	no	yes	no	0
942	SMC	2	13	17	4993.65	0	no	no	no	no	0
943	SMC	1	12	1	10000	0	no	no	no	no	0
944	SMC	121	4.71	88	6788.38	2	no	yes	no	no	0
945	SMC	7	6.86	10	7035.3	0	no	no	no	no	0
946	SMC					0	no	no	no	no	0
947	SMC	1	8	1	10000	0	no	no	no	no	0
948	SMC	1	10	3	16166.7	0	no	no	no	no	0
949	SMC					0	no	no	no	no	0
950	SMC	1	7			0	no	no	no	no	0
951	SMC	1	4			0	no	no	no	no	0
952	SMC	2	14.5	1	10054	0	no	no	no	yes	0
953	SMC	1	12			0	no	no	no	no	0
954	SMC	2	11	23	9578.17	0	no	no	no	no	0
955	SMC	1	9			0	no	no	no	no	0
956	SMC					0	no	no	no	no	0
957	SMC	149	7.38	231	9672.46	3	yes	yes	no	no	5
958	SMC	6	9.33	21	5128.76	0	no	no	no	no	0
959	SMC	32	5.62	56	7065.48	1	no	yes	no	no	0
960	SMC					0	no	no	no	no	0
961	SMC					0	no	no	no	no	0
962	SMC	1	21			0	no	no	no	no	0
963	SMC	9	17.22	42	4628.95	1	yes	yes	no	no	1
964	SMC			17	4752.94	0	no	no	no	no	0
965	SMC	9	6.22	71	8159.03	1	no	yes	no	no	0
966	SMC			18	10000.1	0	no	no	no	no	0
967	SMC			12	0	0	no	no	no	no	0
968	SMC			22	9150.32	0	no	no	no	no	0
969	SMC	25	5.92	33	10683.7	0	no	no	yes	no	0
970	SMC	3	24.67	28	8491.43	1	no	yes	yes	no	0
971	SMC	1	8			0	no	no	no	no	0
972	SMC	10	13.3	62	8225.81	1	no	yes	no	no	0
973	SMC	22	9.23	35	7367.31	1	no	yes	yes	no	0
974	SMC	2	3.5			1	no	yes	no	no	0
975	SMC	2	16.5	22	10079	1	no	yes	no	no	0
976	SMC	24	6.21	70	8827.14	1	no	yes	yes	no	0
977	SMC	6	10	56	9025.45	1	yes	yes	yes	no	1
978	SMC	20	9.5	56	10629.2	1	no	yes	yes	no	0
979	SMC	1	2			0	no	no	no	no	0
980	SMC	7	16	40	8903.58	1	no	yes	no	no	0
981	SMC	14	4.86	11	5436.91	0	no	no	no	no	0
982	SMC					0	no	no	no	no	0
983	SMC	19	7.16	54	12391.7	1	no	yes	yes	yes	0
984	SMC	7	6.43	27	15848	0	no	no	no	no	0
985	SMC	11	11.82	30	8830.4	0	no	no	no	yes	0
986	SMC	12	6	25	4278.12	0	no	no	no	no	0
987	SMC	3	2.67			0	no	no	no	no	0
988	SMC	1	11			0	no	no	no	no	0
989	SMC			27	14883.1	0	no	no	no	no	0
990	SMC	35	6.09	40	6714.33	1	no	yes	no	no	0
991	SMC	18	9.89	34	9779.76	0	no	no	yes	no	0
992	SMC	15	11.07	51	8743.53	1	no	yes	no	no	0
993	SMC	1	12			0	no	no	no	no	0
994	SMC					0	no	no	no	no	0
995	SMC	8	7.38	26	11182.8	0	no	no	no	no	0
996	SMC	4	10.25			0	no	no	no	no	0
997	SMC	3	6			0	no	no	no	no	0
998	SMC	1	18	2	8004	0	no	no	no	no	0
999	SMC	1	5			0	no	no	no	no	0
1000	SMC	19	7.21	7	9583.86	0	no	no	no	no	0
1001	SMC	1	11	1	9611	0	no	no	no	no	0
1002	SMC	2	13	3	6707	0	no	no	no	no	0
1003	SMC	4	9.75	8	5452.5	0	no	no	no	no	0
1004	SMC					0	no	no	no	no	0
1005	SMC					0	no	no	no	no	0
1006	SMC	1	7			0	no	no	no	no	0
1007	SMC					0	no	no	no	no	0
1008	SMC	2	9			0	no	no	no	no	0
1009	SMC	2	6			0	no	no	no	no	0
1010	SMC	1	5			0	no	no	no	no	0
1011	SMC	1	17	1	1000	0	no	no	no	no	0
1012	SMC			23	16046	0	no	no	no	no	0
1013	SMC					0	no	no	no	no	0
1014	SMC	7	10.86	21	9813.14	0	no	no	no	no	0
1015	SMC	2	6.5			0	yes	no	no	no	1
1016	SMC	1	5			0	no	no	no	no	0
1017	SMC					0	no	no	no	no	0
1018	SMC	45	7.8	112	13672.8	0	yes	no	no	no	5
1019	SMC	1	10			0	no	no	no	no	0
1020	SMC	1	9			0	no	no	no	no	0
1021	SMC	1	10			0	no	no	no	no	0
1022	SMC	1	7			0	no	no	no	no	0
1023	SMC	2	2.5			0	no	no	no	no	0
1024	SMC	19	5.16	72	11365.1	1	no	yes	no	no	0
1025	SMC	19	10.26	37	4046.46	0	no	no	no	no	0
1026	SMC					0	no	no	no	no	0
1027	SMC	3	7.67	1	10896	0	no	no	no	no	0
1028	SMC	1	10			0	no	no	no	no	0
1029	SMC	1	4			0	no	no	no	no	0
1030	SMC	2	8			0	no	no	no	no	0
1031	SMC	2	9	4	10652.2	0	no	no	no	no	0
1032	SMC	3	6.67			1	no	yes	no	yes	0
1033	SMC	17	7.35	14	9117.86	1	no	yes	no	no	0
1034	SMC			10	7618.3	0	no	no	no	no	0
1035	SMC	1	9			0	no	no	no	no	0
1036	SMC	3	7	33	7427.3	1	no	yes	no	no	0
1037	SMC	1	10			1	no	yes	no	no	0
1038	SMC	7	14.14	18	11807.7	0	no	no	no	no	0
1039	SMC					0	no	no	no	no	0
1040	SMC	3	35	33	8529.85	0	no	no	no	no	0
1041	SMC	3	5.67			0	no	no	no	no	0
1042	SMC	7	22	64	10828.1	1	no	yes	no	no	0
1043	SMC	8	8.88	22	11772.5	1	no	yes	no	no	0
1044	SMC	1	31	1	7023	0	no	no	no	no	0
1045	SMC	1	4			0	no	no	no	no	0
1046	SMC	1	3			0	no	no	no	no	0
1047	SMC	2	5	1	7150	0	no	no	no	no	0
1048	SMC	1	6			0	no	no	no	no	0
1049	SMC	1	14			0	no	no	no	no	0
1050	SMC	155	6.1	74	8772.45	2	no	yes	yes	yes	0
1051	SMC			25	15130.2	0	no	no	no	no	0
1052	SMC	5	6.8	42	7523.81	1	no	yes	no	no	0
1053	SMC	6	8.83			0	no	no	no	no	0
1054	SMC	1	8	78	13019.8	0	no	no	no	no	0
1055	SMC					0	no	no	no	no	0
1056	SMC	62	4.37	39	4712.28	0	no	no	no	no	0
1057	SMC					0	no	no	no	no	0
1058	SMC	3	12.67	6	5383.67	1	no	yes	no	no	0
1059	SMC	35	3.03	18	9004.33	0	no	no	no	yes	0
1060	SMC	2	3			0	no	no	no	no	0
1061	SMC	29	6.34	60	13006.1	1	no	yes	no	no	0
1062	SMC	22	4.14	66	3833.33	0	no	no	no	no	0
1063	SMC	7	13.86	7	10824	0	no	no	no	no	0
1064	SMC	2	4.5	62	8853.4	1	no	yes	no	no	0
1065	SMC	1	6			0	no	no	no	no	0
1066	SMC	18	7.28	42	7444.79	1	no	yes	yes	no	0
1067	SMC	80	6.8	75	19357	1	no	yes	no	no	0
1068	SMC	93	4.27	63	11818.7	1	no	yes	no	no	0
1069	SMC	14	15.43	32	11419.6	1	no	yes	yes	no	0
1070	SMC					0	no	no	no	no	0
1071	SMC					0	no	no	no	no	0
1072	SMC	1	7			0	no	no	no	no	0
1073	SMC	22	11.09	62	11927.6	1	no	yes	no	no	0
1074	SMC	17	5.82	33	5732.82	1	no	yes	yes	yes	0
1075	SMC	21	7.38	48	7986.02	1	no	yes	yes	yes	0
1076	SMC	65	7.8	88	6497.81	1	no	yes	no	yes	0
1077	SMC	14	8.71	107	10236.2	1	no	yes	no	no	0
1078	SMC	15	7.2	40	7304.15	1	no	yes	no	no	0
1079	SMC	24	3.67	75	7687.39	1	no	yes	no	no	0
1080	SMC	6	14.83	47	10023.3	1	no	yes	no	no	0
1081	SMC	7	10.43	17	9047.35	1	no	yes	no	no	0
1082	SMC					0	no	no	no	no	0
1083	SMC	10	18.6	86	4788.94	1	no	yes	yes	no	0
1084	SMC	15	8.33	24	10633.3	1	no	yes	no	no	0
1085	SMC					0	no	no	no	no	0
1086	SMC	2	18			0	no	no	no	no	0
1087	SMC	9	12.56	17	12837.3	1	no	yes	no	no	0
1088	SMC	32	6.94	59	10915.1	1	no	yes	no	no	0
1089	SMC					0	no	no	no	no	0
1090	SMC	148	5.02	189	7562.69	3	no	yes	no	no	0
1091	SMC	2	2			0	no	no	no	no	0
1092	SMC	5	14.6	28	7732.11	0	no	no	no	no	0
1093	SMC	3	17.67	47	9196.02	1	no	yes	no	no	0
1094	SMC	1	6	1	100	0	no	no	no	no	0
1095	SMC	2	9.5			0	no	no	no	no	0
1096	SMC	10	10.9	54	9596.54	1	no	yes	yes	no	0
1097	SMC	8	24.5	38	3965.79	1	no	yes	no	no	0
1098	SMC					0	no	no	no	no	0
1099	SMC	14	13.71	61	7618.52	1	no	yes	no	no	0
1100	SMC	17	17.41	63	14934.3	1	no	yes	no	no	0
1101	SMC	24	4.38	85	14148.5	1	no	yes	no	no	0
1102	SMC					0	no	no	no	no	0
1103	SMC	40	2.4	63	13527.7	1	no	yes	no	no	0
1104	SMC	13	7.85	61	3316.64	1	no	yes	no	no	0
1105	SMC	30	5.73	31	7495.13	1	no	yes	no	no	0
1106	SMC	1	4			0	no	no	no	no	0
1107	SMC	28	4.39	63	10910	1	yes	yes	no	no	1
1108	SMC	9	9.44	38	10293.7	1	no	yes	no	no	0
1109	SMC	10	10.6	44	15083.8	1	no	yes	no	no	0
1110	SMC	48	7.5	65	15943.2	1	no	yes	no	no	0
1111	SMC	4	43.25	48	7673.73	1	no	yes	no	no	0
1112	SMC	9	15.78	41	5980.63	1	no	yes	no	no	0
1113	SMC	1	5	1	10000	0	no	no	no	no	0
1114	SMC			7	3832.14	0	no	no	no	no	0
1115	SMC	1	4			0	no	no	no	no	0
1116	SMC	25	9.88	45	14413.1	1	no	yes	no	no	0
1117	SMC	1	4			0	no	no	no	no	0
1118	SMC	3	8	52	2799.38	1	no	yes	no	no	0
1119	SMC					0	no	no	no	no	0
1120	SMC	19	9.68	29	12851.2	0	yes	no	no	no	2
1121	SMC	11	17.18	56	10946.2	1	no	yes	no	no	0
1122	SMC	12	4.92	1	10203	0	yes	no	no	no	1
1123	SMC	1	7			0	no	no	no	no	0
1124	SMC	24	8.5	61	7569.16	1	no	yes	no	no	0
1125	SMC					0	no	no	no	no	0
1126	SMC	1	10			0	no	no	no	no	0
1127	SMC	66	6.61	75	12543.9	1	no	yes	no	no	0
1128	SMC	1	17	7	18992.7	0	no	no	no	no	0
1129	SMC	1	4			0	no	no	no	no	0
1130	SMC	3	14	37	8997.24	1	no	yes	yes	no	0
1131	SMC	2	18	45	8531.89	0	no	no	no	no	0
1132	SMC					0	no	no	no	no	0
1133	SMC	4	16.25	3	1132	0	no	no	no	yes	0
1134	SMC	2	6.5			0	no	no	no	no	0
1135	SMC	4	6.5	21	5678.19	0	no	no	no	no	0
1136	SMC	6	7	54	7638.52	1	no	yes	no	no	0
1137	SMC	11	7.45	30	8993.9	0	no	no	no	no	0
1138	SMC	1	9			0	no	no	no	no	0
1139	SMC	3	6.33	18	11560.3	0	no	no	no	no	0
1140	SMC	7	14	45	14009.5	1	no	yes	no	no	0
1141	SMC					0	no	no	no	no	0
1142	SMC	1	8			0	no	no	no	no	0
1143	SMC	4	6.75			0	no	no	no	no	0
1144	SMC	25	4	62	9858.32	1	no	yes	no	no	0
1145	SMC	7	10.43	13	13052.6	0	no	no	no	no	0
1146	SMC					0	no	no	no	no	0
1147	SMC	78	5.68	81	14988.2	1	no	yes	no	no	0
1148	SMC	1	33	5	9936.8	0	no	no	no	no	0
1149	SMC	1	16	4	5477.25	0	no	no	no	no	0
1150	SMC	8	8.88	32	9204.97	1	no	yes	no	no	0
1151	SMC	2	6			0	no	no	no	no	0
1152	SMC					0	no	no	no	no	0
1153	SMC					0	no	no	no	no	0
1154	SMC	47	7.45	103	11423.1	1	no	yes	no	no	0
1155	SMC					0	no	no	no	no	0
1156	SMC	1	6			0	no	no	no	no	0
1157	SMC	1	4			0	no	no	no	no	0
1158	SMC	2	2.5	1	12485	0	no	no	no	no	0
1159	SMC	42	7.55	63	10212.3	1	no	yes	no	no	0
1160	SMC	4	10.25	6	6131.17	0	no	no	no	no	0
1161	SMC	1	10			0	no	no	no	no	0
1162	SMC			38	2747.79	1	no	yes	yes	no	0
1163	SMC	59	6.69	29	9449.62	2	no	yes	no	no	0
1164	SMC					0	no	no	no	no	0
1165	SMC					0	no	no	no	no	0
1166	SMC	5	13.8	2	711.5	1	no	yes	no	no	0
1167	SMC					0	no	no	no	no	0
1168	SMC	8	8.88	26	7988.35	1	no	yes	no	no	0
1169	SMC	11	12.18	29	7174.07	1	no	yes	no	no	0
1170	SMC	15	8.53	30	7427.17	1	no	yes	no	no	0
1171	SMC	57	6.81	40	8610.75	1	yes	yes	no	no	1
1172	SMC					0	no	no	no	no	0
1173	SMC	1	18	9	7518	0	no	no	no	no	0
1174	SMC					0	no	no	no	no	0
1175	SMC					0	no	no	no	no	0
1176	SMC	1	17	4	6647.25	0	no	no	no	no	0
1177	SMC	1	3			0	no	no	no	no	0
1178	SMC	5	4			0	no	no	no	no	0
1179	SMC	1	4			0	no	no	no	no	0
1180	SMC	3	4.33			0	no	no	no	no	0
1181	SMC					0	no	no	no	no	0
1182	SMC					0	no	no	no	no	0
1183	SMC	1	3			0	no	no	no	no	0
1184	SMC	20	10.05	60	10883.2	1	no	yes	no	no	0
1185	SMC					0	no	no	no	no	0
1186	SMC	3	12	13	9643.08	0	no	no	yes	no	0
1187	SMC	1	12	1	13611	0	no	no	no	no	0
1188	SMC	24	4.75	19	14148	0	no	no	no	no	0
1189	SMC					0	no	no	no	no	0
1190	SMC	3	3			0	no	no	no	no	0
1191	SMC	1	17			0	no	no	no	no	0
1192	SMC	1	5			0	no	no	no	no	0
1193	SMC					0	no	no	no	no	0
1194	SMC	1	14	10	13319.9	0	no	no	no	no	0
1195	SMC	1	3			0	no	no	no	no	0
1196	SMC					0	no	no	no	no	0
1197	SMC	2	2			0	no	no	no	no	0
1198	SMC					0	no	no	no	no	0
1199	SMC	1	9			0	no	no	no	no	0
1200	SMC	2	7.5			0	no	no	no	no	0
1201	SMC					0	no	no	no	no	0
1202	SMC	4	10	37	7100.08	1	no	yes	no	no	0
1203	SMC					0	no	no	no	no	0
1204	SMC	1	4			0	no	no	no	no	0
1205	SMC	1	4			0	no	no	no	no	0
1206	SMC					0	no	no	no	no	0
1207	SMC					0	no	no	no	no	0
1208	SMC	3	3.67			0	no	no	no	no	0
1209	SMC	1	13			0	no	no	no	no	0
1210	SMC	46	7.7	56	13445.3	1	no	yes	no	no	0
1211	SMC					0	no	no	no	no	0
1212	SMC	8	2.38			0	no	no	no	no	0
1213	SMC	4	5.5			0	no	no	no	no	0
1214	SMC	3	3.33			0	no	no	no	no	0
1215	SMC	1	11			0	no	no	no	no	0
1216	SMC	41	7.95	52	8563.54	3	no	yes	no	no	0
1217	SMC	175	6.25	305	4667.61	0	no	no	no	no	0
1218	SMC	36	5.47	35	5936.46	1	no	yes	no	no	0
1219	SMC	17	5.71	37	9316.05	1	no	yes	no	no	0
1220	SMC	6	10.67	13	3587.15	1	no	yes	no	no	0
1221	SMC	2	14.5			0	no	no	no	no	0
1222	SMC	2	12.5	1	3549	0	no	no	no	no	0
1223	SMC					0	no	no	no	no	0
1224	SMC	3	13.67	20	7740.25	1	no	yes	no	no	0
1225	SMC	3	9.67	27	16188.9	0	no	no	no	no	0
1226	SMC	1	5			0	no	no	no	no	0
1227	SMC	11	7.91	47	4699.47	1	no	yes	no	no	0
1228	SMC	24	6.25	86	4144.14	1	no	yes	yes	no	0
1229	SMC	4	7.25			0	no	no	no	no	0
1230	SMC	2	6.5			0	no	no	no	no	0
1231	SMC	2	18.5	12	8962.42	1	no	yes	yes	no	0
1232	SMC			27	19326	0	no	no	no	no	0
1233	SMC					0	no	no	no	no	0
1234	SMC	13	9.08	28	10199.7	0	no	no	no	no	0
1235	SMC	1	4	1	2000	0	no	no	no	no	0
1236	SMC	1	8			0	no	no	no	no	0
1237	SMC	2	3			1	no	yes	no	no	0
1238	SMC	1	5	76	7781.3	1	no	yes	no	no	0
1239	SMC	5	2.4	1	1324	0	no	no	no	no	0
1240	SMC	1	8	16	9080.81	0	no	no	no	no	0
1241	SMC					0	no	no	no	no	0
1242	SMC	1	6			0	no	no	no	no	0
1243	SMC	2	2			0	no	no	no	no	0
1244	SMC	7	11.14	34	10867.4	1	no	yes	no	no	0
1245	SMC	1	20	7	7644.86	0	no	no	no	no	0
1246	SMC	1	11			0	no	no	no	no	0
1247	SMC	5	16.8	24	8433.83	0	no	no	no	no	0
1248	SMC	16	9.62	47	11574.8	0	no	no	no	yes	0
1249	SMC	31	9.1	287	4995.88	0	no	no	no	no	0
1250	SMC	1	7			1	no	yes	no	no	0
1251	SMC	10	6.1	8	8086.62	1	no	yes	no	no	0
1252	SMC	17	4.88	29	9278.86	1	no	yes	no	no	0
1253	SMC	11	11.73	27	7899.89	1	no	yes	no	no	0
1254	SMC	1	9			0	no	no	no	no	0
1255	SMC	10	6.2	25	6352.8	1	no	yes	no	no	0
1256	SMC	6	7.5	28	7638.14	1	no	yes	no	no	0
1257	SMC	26	5.69	34	7389.44	1	no	yes	no	yes	0
1258	SMC	38	5.05	28	12129.5	1	no	yes	no	no	0
1259	SMC	9	8.56	28	6169.04	1	no	yes	yes	no	0
1260	SMC	12	8.67	62	4642.47	1	no	yes	no	no	0
1261	SMC	13	16.46	66	9880.76	1	no	yes	no	no	0
1262	SMC	5	2.8	1	10350	0	no	no	no	no	0
1263	SMC	3	5.33			0	no	no	no	no	0
1264	SMC	4	5.75			0	no	no	no	no	0
1265	SMC	290	5.8	364	14712	0	yes	no	no	no	3
1266	SMC					0	no	no	no	no	0
1267	SMC	1	26			0	no	no	no	no	0
1268	SMC	2	5			0	no	no	no	no	0
1269	SMC	1	9			0	no	no	no	no	0
1270	SMC	2	19.5	43	8607.95	0	no	no	no	no	0
1271	SMC	26	6.58	43	7483.28	0	no	no	yes	no	0
1272	SMC	7	6	28	8647.46	1	no	yes	no	no	0
1273	SMC	2	13	1	769	0	no	no	no	no	0
1274	SMC	1	14			0	no	no	no	no	0
1275	SMC	1	23			0	no	no	no	no	0
1276	SMC	4	8.25	14	12101.9	0	no	no	no	no	0
1277	SMC					0	no	no	no	no	0
1278	SMC	35	8.6	35	8489.31	1	yes	yes	no	no	2
1279	SMC	2	6			0	no	no	no	no	0
1280	SMC	1	6	1	16552	0	no	no	no	no	0
1281	SMC					0	no	no	no	no	0
1282	SMC	3	8.67	5	7142.6	3	no	yes	no	no	0
1283	SMC	7	7.14	326	13286.6	0	no	no	no	no	0
1284	SMC	1	11			0	no	no	no	no	0
1285	SMC	1	4			0	no	no	no	no	0
1286	SMC	74	4.73	191	9488.41	3	no	yes	no	no	0
1287	SMC	57	5.95	254	7821.68	3	no	yes	no	no	0
1288	SMC	1	9			0	no	no	no	no	0
1289	SMC					0	no	no	no	no	0
1290	SMC	4	7.75			0	no	no	no	no	0
1291	SMC	12	6.67	36	4770.56	0	no	no	no	no	0
1292	SMC	1	2			0	no	no	no	no	0
1293	SMC	1	3			0	no	no	no	no	0
1294	SMC	1	22			0	no	no	no	no	0
1295	SMC	10	12.1	42	8435.02	1	no	yes	no	no	0
1296	SMC	4	7.75	28	3358.07	0	no	no	no	no	0
1297	SMC					0	no	no	no	no	0
1298	SMC	6	8.33	26	5103.19	3	no	yes	no	no	0
1299	SMC	1	7			0	no	no	no	no	0
1300	SMC	2	7			0	no	no	no	no	0
1301	SMC	12	8	32	6341.28	3	no	yes	no	no	0
1302	SMC					0	no	no	no	no	0
1303	SMC	11	2.91	6	8845.67	0	no	no	no	no	0
1304	SMC	2	21	14	8858.29	0	no	no	no	no	0
1305	SMC	1	8			0	no	no	no	no	0
1306	SMC	1	13	134	10572.1	0	no	no	no	no	0
1307	SMC	1	18			0	no	no	no	no	0
1308	SMC					0	no	no	no	no	0
1309	SMC	1	15			0	no	no	no	no	0
1310	SMC	55	6.38	178	6441.32	0	yes	no	no	no	4
1311	SMC	6	6.5	2	9669.5	0	no	no	no	no	0
1312	SMC	1	11			0	no	no	no	no	0
1313	SMC	1	5			0	no	no	no	no	0
1314	SMC					0	no	no	no	no	0
1315	SMC	16	11.62	28	6889.29	1	no	yes	yes	no	0
1316	SMC	3	8	28	4684.57	1	no	yes	yes	yes	0
1317	SMC	1	20	1	0	0	no	no	no	no	0
1318	SMC	2	5.5			0	no	no	no	no	0
1319	SMC					0	no	no	no	no	0
1320	SMC	1	3			0	no	no	no	no	0
1321	SMC	3	5			0	no	no	no	no	0
1322	SMC	7	29.29	6	9605.17	0	yes	no	no	yes	1
1323	SMC	11	5.82	63	12990.5	0	yes	no	no	no	1
1324	SMC	2	6.5			0	no	no	yes	no	0
1325	SMC	1	6			0	no	no	no	no	0
1326	SMC	67	2.76	72	14857.9	0	yes	no	no	no	3
1327	SMC	1	16			0	no	no	no	no	0
1328	SMC	3	11.33	7	8518.43	0	no	no	no	no	0
1329	SMC	11	12.18	139	3616.91	3	no	yes	no	no	0
1330	SMC	1	3			0	no	no	no	no	0
1331	SMC					0	no	no	no	no	0
1332	SMC					0	no	no	no	no	0
1333	SMC	2	4.5	1	11213	0	no	no	no	no	0
1334	SMC	7	11.29	90	7615.87	0	no	no	no	no	0
1335	SMC	1	5			0	no	no	no	no	0
1336	SMC			1	9059	0	no	no	no	no	0
1337	SMC	3	20.33	25	12314.1	0	yes	no	no	no	1
1338	SMC	2	7.5			1	no	yes	no	no	0
1339	SMC					0	no	no	no	no	0
1340	SMC	36	7.19	263	7790.24	3	no	yes	no	no	0
1341	SMC	1	10			0	no	no	no	no	0
1342	SMC	2	2.5			0	no	no	no	no	0
1343	SMC	1	4			0	no	no	no	no	0
1344	SMC	1	5			0	no	no	no	no	0
1345	SMC	1	7			0	no	no	no	no	0
1346	SMC	45	6.78	52	6835.29	3	no	yes	no	no	0
1347	SMC					0	no	no	no	no	0
1348	SMC					0	no	no	no	no	0
1349	SMC					0	no	no	no	no	0
1350	SMC					0	no	no	no	no	0
1351	SMC	3	2	106	14899.6	0	no	no	no	no	0
1352	SMC					0	no	no	no	no	0
1353	SMC	1	24			0	yes	no	no	no	1
1354	SMC	194	5.38	178	11889.9	3	no	yes	no	no	0
1355	SMC	11	6.73	31	8719.84	3	no	yes	no	no	0
1356	SMC	33	9	67	7353.73	3	no	yes	no	no	0
1357	SMC	2	25.5	27	18838	0	no	no	no	no	0
1358	SMC					0	no	no	no	no	0
1359	SMC					0	no	no	no	no	0
1360	SMC					0	no	no	no	no	0
1361	SMC	23	9.17	25	6429.52	3	no	yes	no	no	0
1362	SMC	117	5.48	128	11443	3	no	yes	no	no	0
1363	SMC	9	13.56	98	5596.83	2	no	yes	no	no	0
1364	SMC	39	7.05	33	9028.06	1	no	yes	no	no	0
1365	SMC	1	6			0	no	no	no	no	0
1366	SMC	1	3			0	no	no	no	no	0
1367	SMC	1	3			0	no	no	no	no	0
1368	SMC	148	4.55	65	17293.8	3	no	yes	no	no	0
1369	SMC	44	4.68	41	4016.2	1	no	yes	no	no	0
1370	SMC	69	4.58	51	8166.98	3	no	yes	no	no	0
1371	SMC	30	7.47	98	10109.9	3	yes	yes	yes	no	1
1372	SMC	13	9.77	36	10221.3	3	no	yes	no	yes	0
1373	SMC	131	6.6	276	12001.9	5	yes	yes	no	no	3
1374	SMC	49	6.61	55	9486.29	2	no	yes	yes	no	0
1375	SMC	53	7.25	102	10834.3	0	yes	no	no	no	3
1376	SMC	2	4.5			0	no	no	no	no	0
1377	SMC	16	10.44	65	7189.38	2	no	yes	no	no	0
1378	SMC	29	9.45	33	233.333	1	no	yes	no	no	0
1379	SMC	1	4	1	12646	0	no	no	no	no	0
1380	SMC	50	3.16	51	6746.78	1	no	yes	no	no	0
1381	SMC	44	6.89	126	7773.18	3	no	yes	no	yes	0
1382	SMC	1	13			0	no	no	no	no	0
1383	SMC	1	3			0	no	no	no	no	0
1384	SMC	2	15	1	10007	0	no	no	no	no	0
1385	SMC	2	29.5	10	10149.5	0	no	no	no	no	0
1386	SMC	95	6.24	57	8718.98	1	no	yes	no	no	0
1387	SMC	32	9.72	60	7408.78	2	no	yes	no	no	0
1388	SMC	1	4			0	no	no	no	no	0
1389	SMC	4	12.5			0	no	no	no	no	0
1390	SMC					0	no	no	no	no	0
1391	SMC	1	5	1	7000	0	no	no	no	no	0
1392	SMC					0	no	no	no	no	0
1393	SMC	1	15			0	no	no	no	no	0
1394	SMC					0	no	no	no	no	0
1395	SMC	36	5.33	61	6861.18	2	no	yes	no	no	0
1396	SMC	2	4.5			0	no	no	no	no	0
1397	SMC	11	9.27	1	5936	1	no	yes	no	no	0
1398	SMC	6	9.33	37	8158.24	1	no	yes	no	no	0
1399	SMC					0	no	no	no	no	0
1400	SMC	4	5.75	59	11956.1	1	no	yes	no	no	0
1401	SMC	2	12			0	no	no	no	no	0
1402	SMC	11	7.36	31	5947.9	1	no	yes	no	no	0
1403	SMC	12	7.33	67	5546.93	1	no	yes	no	no	0
1404	SMC	25	5.72	28	8082.79	1	no	yes	no	no	0
1405	SMC	37	7.41	103	6638.3	3	no	yes	yes	yes	0
1406	SMC					1	no	yes	no	no	0
1407	SMC	67	4.97	68	11486.5	2	no	yes	no	no	0
1408	SMC	17	9.06	99	8380.05	1	no	yes	no	no	0
1409	SMC	9	18.89	38	4569.37	1	no	yes	no	no	0
1410	SMC	12	8.25	34	11260.4	3	no	yes	no	no	0
1411	SMC	88	4.15	65	6908.49	2	no	yes	no	no	0
1412	SMC	20	4.6	59	11442	2	no	yes	no	no	0
1413	SMC	98	6.31	109	16883	3	no	yes	no	no	0
1414	SMC	1	7			0	no	no	no	no	0
1415	SMC	1	4			0	no	no	no	no	0
1416	SMC	10	7.2	18	6809.56	3	no	yes	no	no	0
1417	SMC	91	5.43	78	6366.33	3	no	yes	yes	no	0
1418	SMC	1	10			0	no	no	no	no	0
1419	SMC	1	6	1	2963	0	no	no	no	no	0
1420	SMC					0	no	no	no	no	0
1421	SMC	121	5.19	315	10743.8	0	yes	no	no	no	10
1422	SMC	2	3.5			0	no	no	no	no	0
1423	SMC	5	17	15	10046.4	1	no	yes	no	no	0
1424	SMC	8	15.12	131	5783.46	0	no	no	no	no	0
1425	SMC	1	3			0	no	no	no	no	0
1426	SMC	1	8			0	no	no	no	no	0
1427	SMC	1	5			1	no	yes	no	no	0
1428	SMC	13	4.85	27	9222.93	1	no	yes	no	no	0
1429	SMC	8	7.12	23	10218.1	1	no	yes	no	no	0
1430	SMC	6	7.33	9	9040.89	1	no	yes	no	no	0
1431	SMC					0	no	no	no	no	0
1432	SMC					0	no	no	no	no	0
1433	SMC	13	9.08	24	17571.8	2	no	yes	no	no	0
1434	SMC	13	8.85	61	7142.26	3	no	yes	no	no	0
1435	SMC	33	5.06	30	10160.7	1	no	yes	no	no	0
1436	SMC	16	4.81	32	7735.19	1	no	yes	no	no	0
1437	SMC	18	7.56	42	6713.38	3	no	yes	no	no	0
1438	SMC	62	7.5	30	12708.1	1	no	yes	no	no	0
1439	SMC	24	4.75	32	8455.44	1	no	yes	no	no	0
1440	SMC	4	4.25	2	2452.5	0	no	no	no	no	0
1441	SMC	7	8.43	29	5820.17	2	no	yes	no	no	0
1442	SMC	1	7	25	4812	0	no	no	no	no	0
1443	SMC	32	6.22	28	9976.14	1	no	yes	no	no	0
1444	SMC	15	10.07	38	5517.84	2	no	yes	no	no	0
1445	SMC					0	no	no	no	no	0
1446	SMC	6	14	42	4809.95	1	no	yes	no	no	0
1447	SMC	41	6.24	69	8618.04	3	no	yes	no	no	0
1448	SMC	11	11	81	5291.79	2	no	yes	no	no	0
1449	SMC	12	8.17	24	6569.12	2	no	yes	no	no	0
1450	SMC					0	no	no	no	no	0
1451	SMC			1	16148	0	no	no	no	no	0
1452	SMC	2	3			0	no	no	no	no	0
1453	SMC	2	15			0	no	no	no	no	0
1454	SMC	4	7.25			0	no	no	no	no	0
1455	SMC	2	4	85	8132.59	0	no	no	no	no	0
1456	SMC	1	3			0	no	no	no	no	0
1457	SMC	2	1.5			0	no	no	no	no	0
1458	SMC	1	3			0	no	no	no	no	0
1459	SMC					0	no	no	no	no	0
1460	SMC	34	7.53	60	11261.9	3	no	yes	no	no	0
1461	SMC	10	9.6	32	9113.72	2	no	yes	yes	no	0
1462	SMC	3	9			0	no	no	no	no	0
1463	SMC	35	6.09	63	11479.8	3	no	yes	no	no	0
1464	SMC	12	6.42	30	8143.9	1	no	yes	no	no	0
1465	SMC	24	7.46	58	8409.4	3	no	yes	no	no	0
1466	SMC	24	5.5	39	10637.4	1	no	yes	no	no	0
1467	SMC	2	12.5			0	no	no	no	no	0
1468	SMC	1	9			0	no	no	no	no	0
1469	SMC	26	9.5	89	13461.4	1	no	yes	no	no	0
1470	SMC					0	no	no	no	no	0
1471	SMC	25	8.4	88	11805.8	3	no	yes	no	no	0
1472	SMC	1	4			0	no	no	no	no	0
1473	SMC	15	9.6	34	10035.2	2	no	yes	no	no	0
1474	SMC	1	8	29	4058.62	2	no	yes	yes	no	0
1475	SMC	7	12.57	50	5914.24	1	no	yes	no	no	0
1476	SMC	20	8.25	48	7438.02	2	no	yes	no	yes	0
1477	SMC	22	4.36	32	7961.91	1	no	yes	no	no	0
1478	SMC	36	4.97	62	10317	3	no	yes	yes	no	0
1479	SMC	7	8.71	30	11908.6	1	no	yes	no	no	0
1480	SMC	1	4			0	no	no	no	no	0
1481	SMC	4	12.75	20	5970.25	2	no	yes	no	no	0
1482	SMC	13	10.46	30	9420.6	1	no	yes	no	no	0
1483	SMC	16	9.38	36	12617.1	1	no	yes	no	no	0
1484	SMC	2	10.5	66	5553.68	0	no	no	no	no	0
1485	SMC	1	15	22	9854.27	0	no	no	no	no	0
1486	SMC	15	7.87	33	18538.8	1	no	yes	no	no	0
1487	SMC	1	21			0	no	no	no	no	0
1488	SMC	3	3	15	3387.07	1	no	yes	no	no	0
1489	SMC	70	4.71	80	11750.8	3	no	yes	no	yes	0
1490	SMC	1	8	36	8533.58	1	no	yes	no	no	0
1491	SMC					0	no	no	no	no	0
1492	SMC	1	30			0	no	no	yes	no	0
1493	SMC	2	10.5			0	no	no	no	yes	0
1494	SMC					0	no	no	no	no	0
1495	SMC	1	7			0	no	no	no	no	0
1496	SMC	1	6			0	no	no	no	no	0
1497	SMC	185	3.96	305	7534.96	0	no	no	no	no	0
1498	SMC					0	no	no	no	no	0
1499	SMC	2	4			0	yes	no	no	no	1
1500	SMC					0	no	no	no	no	0
1501	SMC	10	4.1	8	15349.8	0	no	no	no	no	0
1502	SMC	5	11.6	30	14075.3	0	no	no	no	no	0
1503	SMC	164	5.02	56	10284.8	2	no	yes	no	no	0
1504	SMC	4	11.75	7	8349.71	0	no	no	no	no	0
1505	SMC	4	9.5			0	no	no	no	no	0
1506	SMC	1	4			0	no	no	no	no	0
1507	SMC	2	9.5			0	no	no	no	no	0
1508	SMC	2	5.5			0	no	no	no	no	0
1509	SMC	2	2			0	no	no	no	no	0
1510	SMC	2	7			0	no	no	no	no	0
1511	SMC	1	15	3	8793.67	0	no	no	no	no	0
1512	SMC	4	3.5	1	9367	0	no	no	no	no	0
1513	SMC	6	11.17	19	5507.05	2	no	yes	no	no	0
1514	SMC					0	no	no	no	no	0
1515	SMC					0	no	no	no	no	0
1516	SMC					0	no	no	no	no	0
1517	SMC	1	8	1	3782	0	no	no	no	no	0
1518	SMC	1	4			0	no	no	no	no	0
1519	SMC	1	11			0	no	no	no	no	0
1520	SMC	1	3			0	no	no	no	no	0
1521	SMC	2	13.5	8	10530.8	0	no	no	no	no	0
1522	SMC	17	19	40	0	2	yes	yes	yes	no	1
1523	SMC	14	7.86	29	5493	1	no	yes	no	no	0
1524	SMC	2	8	15	6469.4	1	no	yes	no	no	0
1525	SMC	9	7	31	7890.84	1	no	yes	no	no	0
1526	SMC	9	10.67	39	7634.51	1	no	yes	no	no	0
1527	SMC	1	3			0	no	no	no	no	0
1528	SMC	57	8.65	66	7625.39	1	no	yes	no	no	0
1529	SMC	209	5.26	209	11243	3	no	yes	yes	yes	0
1530	SMC	4	7.5	2	13145.5	0	no	no	no	no	0
1531	SMC	3	5			0	no	no	no	no	0
1532	SMC	4	2.75	1	6963	0	no	no	no	no	0
1533	SMC	1	4			0	no	no	no	no	0
1534	SMC	1	3			0	no	no	no	no	0
1535	SMC	1	52			0	no	no	no	no	0
1536	SMC	5	5.4	28	7720.54	1	no	yes	no	no	0
1537	SMC	2	4.5			0	no	no	no	no	0
1538	SMC	56	5.11	29	13529.1	1	no	yes	no	yes	0
1539	SMC	3	6.67	29	14262.9	1	no	yes	yes	no	0
1540	SMC					0	no	no	no	no	0
1541	SMC	17	10.71	106	4222.8	0	no	no	no	no	0
1542	SMC	11	16.27	298	8448.61	0	yes	no	no	no	1
1543	SMC					0	no	no	no	no	0
1544	SMC	14	4.79	19	10065.7	1	no	yes	no	no	0
1545	SMC	16	6.62	27	8934.85	1	no	yes	yes	no	0
1546	SMC	5	10.8	11	2838.82	1	no	yes	yes	no	0
1547	SMC	140	4.81	55	13133	2	no	yes	no	no	0
1548	SMC	26	5.35	33	18121.4	1	no	yes	yes	no	0
1549	SMC	2	4.5			0	no	no	no	no	0
1550	SMC	1	4			0	no	no	no	no	0
1551	SMC	2	5.5			0	no	no	no	no	0
1552	SMC	4	4.25			0	no	no	no	no	0
1553	SMC	12	5.33	27	7378.11	1	no	yes	no	no	0
1554	SMC	4	10	18	9146.17	1	no	yes	yes	no	0
1555	SMC	5	6.6	7	8033.57	1	no	yes	yes	no	0
1556	SMC	6	8.17	18	10038.1	1	no	yes	yes	no	0
1557	SMC					0	no	no	no	no	0
1558	SMC	10	6.6	28	15399.1	1	no	yes	yes	no	0
1559	SMC	15	10	50	6932.48	1	no	yes	no	yes	0
1560	SMC	33	8.45	105	9825.56	3	no	yes	no	no	0
1561	SMC	1	25			0	no	no	no	no	0
1562	SMC	2	11	12	8565.75	0	no	no	yes	no	0
1563	SMC	2	6.5			0	no	no	no	no	0
1564	SMC	10	5.4	20	11328.2	1	no	yes	yes	no	0
1565	SMC	4	9	35	5623	1	no	yes	no	no	0
1566	SMC	3	4	1	10920	0	no	no	no	no	0
1567	SMC					0	no	no	no	no	0
1568	SMC	3	22			0	no	no	no	no	0
1569	SMC	62	6.74	244	9377.06	0	yes	no	no	no	8
1570	SMC	5	7	7	15591.1	0	no	no	no	no	0
1571	SMC	195	4.36	119	13397.1	2	yes	yes	no	no	3
1572	SMC	1	4	25	4607.64	0	no	no	no	no	0
1573	SMC	10	7.6	31	10580	1	no	yes	yes	no	0
1574	SMC	1	3			0	no	no	no	no	0
1575	SMC	19	10.89	28	8491.25	1	no	yes	yes	no	0
1576	SMC	14	6.5	28	13272.1	1	no	yes	yes	no	0
1577	SMC	9	11.44	27	3148.15	1	no	yes	no	no	0
1578	SMC	74	5.92	35	10779.1	1	no	yes	no	no	0
1579	SMC	1	10	41	13047.2	1	no	yes	no	no	0
1580	SMC	46	6.37	214	8281.51	3	yes	yes	yes	yes	1
1581	SMC	8	10.12	21	4155.52	1	no	yes	no	no	0
1582	SMC	17	6.35	27	8302.93	1	no	yes	no	no	0
1583	SMC	6	18.5	3	5696	1	no	yes	no	yes	0
1584	SMC	37	4.78	39	5390.95	0	no	no	no	no	0
1585	SMC					0	no	no	no	no	0
1586	SMC	1	15			0	no	no	no	no	0
1587	SMC	2	5.5			0	no	no	no	no	0
1588	SMC	15	5.4	29	8158.14	1	no	yes	no	no	0
1589	SMC					0	no	no	no	no	0
1590	SMC	2	12.5			0	no	no	no	no	0
1591	SMC	9	8.11	26	8292.46	1	no	yes	no	no	0
1592	SMC	2	9	2	5059.5	0	no	no	no	no	0
1593	SMC	10	7.8			0	yes	no	no	no	1
1594	SMC	33	4.45	31	7608.65	1	no	yes	yes	no	0
1595	SMC	13	6.08	59	10828.9	2	no	yes	no	no	0
1596	SMC	155	9.14	280	8749.89	1	no	yes	no	no	0
1597	SMC	36	4.17	27	8103.3	1	no	yes	no	no	0
1598	SMC	7	6.57	21	11203	1	no	yes	no	no	0
1599	SMC	8	6.62	18	11608.1	1	no	yes	no	no	0
1600	SMC	17	6.47	25	13578.2	1	no	yes	no	no	0
1601	SMC	1	5			0	no	no	no	no	0
1602	SMC	53	4.57	113	11518.7	3	no	yes	no	no	0
1603	SMC	1	9			0	no	no	no	no	0
1604	SMC	6	10.17	28	10735.8	1	no	yes	no	no	0
1605	SMC					0	no	no	no	no	0
1606	SMC	12	12.67	35	3230.06	1	no	yes	no	no	0
1607	SMC	44	6.75	97	7792.7	3	no	yes	no	yes	0
1608	SMC	78	5.37	108	11043.9	3	yes	yes	yes	no	1
1609	SMC	48	5.35	100	2336.44	1	no	yes	no	no	0
1610	SMC	15	6.73	119	8971.5	3	no	yes	no	no	0
1611	SMC	3	6.67	30	11480.4	0	no	no	no	no	0
1612	SMC	52	7.38	122	9337.69	3	no	yes	yes	yes	0
1613	SMC	14	9.14	31	10105.6	1	no	yes	no	no	0
1614	SMC	4	10.75	25	8489.2	0	no	no	no	no	0
1615	SMC	1	9	29	5644.59	0	no	no	no	no	0
1616	SMC					0	no	no	no	no	0
1617	SMC	12	10.67	41	5347.44	0	no	no	no	no	0
1618	SMC	15	6.4	24	11142.5	1	no	yes	yes	no	0
1619	SMC					0	no	no	no	no	0
1620	SMC	34	8.21	50	6948.1	0	no	no	no	no	0
1621	SMC	22	6.91	35	13293.9	1	no	yes	no	no	0
1622	SMC	1	11	1	7153	0	no	no	no	no	0
1623	SMC	51	3.98	35	8848.43	0	no	no	yes	no	0
1624	SMC	1	20	1	10244	0	no	no	no	no	0
1625	SMC	42	7.26	44	10073.4	0	yes	no	no	no	4
1626	SMC	68	10.94	22	4614	1	no	yes	yes	yes	0
1627	SMC	74	5.96	104	15705.9	3	no	yes	yes	yes	0
1628	SMC	4	10	29	9638.41	1	no	yes	no	no	0
1629	SMC	105	7.39	40	10119.2	0	no	no	no	no	0
1630	SMC					0	no	no	no	no	0
1631	SMC					0	no	no	no	no	0
1632	SMC	27	7.26	51	7831.18	0	no	no	no	no	0
1633	SMC	8	7.38	29	4445.21	0	no	no	no	no	0
1634	SMC	1	27			0	no	no	no	no	0
1635	SMC			37	1179.19	1	no	yes	no	yes	0
1636	SMC	4	8.75	41	10846.5	1	no	yes	no	no	0
1637	SMC	5	10.4	39	13886	1	no	yes	no	no	0
1638	SMC	9	9.22	51	7342.08	3	no	yes	no	no	0
1639	SMC	1	15			0	no	no	no	no	0
1640	SMC	1	35	7	14569.1	0	no	no	no	no	0
1641	SMC					0	no	no	no	no	0
1642	SMC	1	15			0	no	no	no	no	0
1643	SMC					0	no	no	no	no	0
1644	SMC	4	7			0	no	no	no	no	0
1645	SMC	15	7.33	42	5261.9	1	no	yes	no	no	0
1646	SMC	2	6	1	7105	0	no	no	no	no	0
1647	SMC	1	3			0	no	no	no	no	0
1648	SMC	1	3			0	no	no	no	no	0
1649	SMC					0	no	no	no	no	0
1650	SMC	15	10.73	11	10649	0	yes	no	yes	yes	1
1651	SMC	2	3.5	1	11555	0	no	no	no	no	0
1652	SMC	1	11			0	no	no	no	no	0
1653	SMC	7	8.43	27	11100.8	0	no	no	no	no	0
1654	SMC	2	10.5	20	5043.9	0	yes	no	no	no	1
1655	SMC					0	no	no	no	no	0
1656	SMC					0	no	no	no	no	0
1657	SMC	29	7.1	113	4128.88	3	no	yes	no	yes	0

## Sheet: Dictionary
Variable	Explanation
id	User identification
group	Group allocation: Year Prior to SMC (social media campaign) Group or SMC Group
sessions	Number of website sessions
pagessession	Number of pages viewed per website session
total_step_entries	Total number of step log entries
meanstep_wlk	Mean number of steps walked daily
tournament_total	Number of tournaments completed
challenge_bi	Participated in a Challenge: yes or no
tournament_bi	Participated in a Tournament yes or no
friend_request_bi	Received a friend request
friend_sent_bi	Sent a friend request
challenge_complete	Number of challenges completed
