# Supplementary material for: Impact of a Social Media Campaign on Reach, Uptake, and Engagement with a Free Web- and App-Based Physical Activity Intervention: The 10,000 Steps Australia Program
Source: Int J Environ Res Public Health. 2019 Dec 12;16(24):5076. doi: 10.3390/ijerph16245076 (PMC6950002; doi:10.3390/ijerph16245076)
Supplement: Supplementary file 1 [file ijerph-16-05076-s001.zip › suplementary files/Supplementary file 3 - survival data.xlsx]

## Sheet: Data
id	group	actual_nonusage	challenge_bi	tournament_bi	day_nonusageoccurs_sm_non_zero	first_day	never_used	last_doe
1	Year prior to SMC	Succumbs to Non usage attrition	no	no	47	2017-01-15	logged data at least once	2017-03-02
2	Year prior to SMC	Succumbs to Non usage attrition	no	no	0.01		never logged data
3	Year prior to SMC	Succumbs to Non usage attrition	no	yes	18	2017-02-19	logged data at least once	2017-09-24
4	Year prior to SMC	Succumbs to Non usage attrition	no	yes	23	2017-02-20	logged data at least once	2017-03-14
5	Year prior to SMC	Succumbs to Non usage attrition	no	no	0.01		never logged data
6	Year prior to SMC	Succumbs to Non usage attrition	no	no	0.01		never logged data
7	Year prior to SMC	Succumbs to Non usage attrition	no	yes	43	2017-02-20	logged data at least once	2017-09-27
8	Year prior to SMC	Succumbs to Non usage attrition	no	yes	43	2017-02-20	logged data at least once	2017-04-03
9	Year prior to SMC	Succumbs to Non usage attrition	no	no	0.01		never logged data
10	Year prior to SMC	Succumbs to Non usage attrition	no	yes	41	2017-02-20	logged data at least once	2017-09-17
11	Year prior to SMC	Succumbs to Non usage attrition	no	yes	56	2017-02-27	logged data at least once	2017-04-23
12	Year prior to SMC	Succumbs to Non usage attrition	no	yes	15	2017-02-27	logged data at least once	2017-04-03
13	Year prior to SMC	Succumbs to Non usage attrition	no	yes	0.01		never logged data
14	Year prior to SMC	Succumbs to Non usage attrition	no	yes	49	2017-02-28	logged data at least once	2017-04-17
15	Year prior to SMC	Succumbs to Non usage attrition	no	yes	99	2017-02-27	logged data at least once	2017-06-05
16	Year prior to SMC	Succumbs to Non usage attrition	no	yes	0.01		never logged data
17	Year prior to SMC	Succumbs to Non usage attrition	no	no	0.01		never logged data
18	Year prior to SMC	Succumbs to Non usage attrition	no	yes	26	2017-02-28	logged data at least once	2017-03-25
19	Year prior to SMC	Succumbs to Non usage attrition	no	yes	18	2017-02-27	logged data at least once	2017-03-16
20	Year prior to SMC	Succumbs to Non usage attrition	no	yes	6	2017-02-27	logged data at least once	2017-03-04
21	Year prior to SMC	Succumbs to Non usage attrition	no	yes	81	2017-03-02	logged data at least once	2017-05-21
22	Year prior to SMC	Succumbs to Non usage attrition	no	no	0.01		never logged data
23	Year prior to SMC	Succumbs to Non usage attrition	no	yes	37	2017-03-01	logged data at least once	2017-04-06
24	Year prior to SMC	Succumbs to Non usage attrition	no	yes	62	2017-02-27	logged data at least once	2017-04-29
25	Year prior to SMC	Succumbs to Non usage attrition	no	yes	46	2017-02-14	logged data at least once	2017-03-31
26	Year prior to SMC	Succumbs to Non usage attrition	no	yes	37	2017-02-26	logged data at least once	2017-04-03
27	Year prior to SMC	Succumbs to Non usage attrition	no	yes	13	2017-01-24	logged data at least once	2017-03-12
28	Year prior to SMC	Succumbs to Non usage attrition	no	yes	88	2017-02-27	logged data at least once	2017-05-25
29	Year prior to SMC	Succumbs to Non usage attrition	no	yes	0.01		never logged data
30	Year prior to SMC	Succumbs to Non usage attrition	no	yes	14	2017-03-01	logged data at least once	2017-03-14
31	Year prior to SMC	Succumbs to Non usage attrition	no	yes	2	2017-01-24	logged data at least once	2017-09-25
32	Year prior to SMC	Succumbs to Non usage attrition	no	yes	0.01		never logged data
33	Year prior to SMC	Succumbs to Non usage attrition	no	no	0.01		never logged data
34	Year prior to SMC	Succumbs to Non usage attrition	no	no	7	2017-02-24	logged data at least once	2017-03-02
35	Year prior to SMC	Succumbs to Non usage attrition	no	yes	139	2017-02-27	logged data at least once	2017-07-15
36	Year prior to SMC	Succumbs to Non usage attrition	no	yes	0.01		never logged data
37	Year prior to SMC	Succumbs to Non usage attrition	no	yes	106	2017-02-01	logged data at least once	2017-05-17
38	Year prior to SMC	Succumbs to Non usage attrition	no	yes	92	2017-01-01	logged data at least once	2017-04-02
39	Year prior to SMC	Succumbs to Non usage attrition	no	yes	22	2017-03-16	logged data at least once	2017-04-27
40	Year prior to SMC	Succumbs to Non usage attrition	no	no	0.01		never logged data
41	Year prior to SMC	Succumbs to Non usage attrition	no	yes	58	2017-02-27	logged data at least once	2017-04-25
42	Year prior to SMC	Succumbs to Non usage attrition	no	no	0.01		never logged data
43	Year prior to SMC	Succumbs to Non usage attrition	no	yes	49	2017-03-01	logged data at least once	2017-04-18
44	Year prior to SMC	Succumbs to Non usage attrition	no	yes	42	2017-02-20	logged data at least once	2017-04-02
45	Year prior to SMC	Succumbs to Non usage attrition	no	no	1	2017-01-25	logged data at least once	2017-01-25
46	Year prior to SMC	Succumbs to Non usage attrition	no	no	0.01		never logged data
47	Year prior to SMC	Succumbs to Non usage attrition	no	yes	28	2017-03-01	logged data at least once	2017-05-11
48	Year prior to SMC	Succumbs to Non usage attrition	no	yes	40	2017-02-20	logged data at least once	2017-03-31
49	Year prior to SMC	Succumbs to Non usage attrition	no	yes	40	2017-02-20	logged data at least once	2017-03-31
50	Year prior to SMC	Succumbs to Non usage attrition	no	yes	22	2017-03-13	logged data at least once	2017-04-03
51	Year prior to SMC	Succumbs to Non usage attrition	no	yes	44	2017-02-11	logged data at least once	2017-03-26
52	Year prior to SMC	Succumbs to Non usage attrition	no	yes	92	2017-01-01	logged data at least once	2017-04-02
53	Year prior to SMC	Succumbs to Non usage attrition	no	no	0.01		never logged data
54	Year prior to SMC	Succumbs to Non usage attrition	no	yes	0.01		never logged data
55	Year prior to SMC	Succumbs to Non usage attrition	no	yes	42	2017-02-20	logged data at least once	2017-04-02
56	Year prior to SMC	Succumbs to Non usage attrition	no	yes	43	2017-02-19	logged data at least once	2017-04-02
57	Year prior to SMC	Succumbs to Non usage attrition	no	yes	8	2017-08-28	logged data at least once	2017-09-04
58	Year prior to SMC	Succumbs to Non usage attrition	no	no	0.01		never logged data
59	Year prior to SMC	Succumbs to Non usage attrition	no	no	0.01		never logged data
60	Year prior to SMC	Succumbs to Non usage attrition	no	no	0.01		never logged data
61	Year prior to SMC	Succumbs to Non usage attrition	no	yes	62	2017-02-01	logged data at least once	2017-09-16
62	Year prior to SMC	Succumbs to Non usage attrition	yes	yes	93	2017-01-01	logged data at least once	2017-04-03
63	Year prior to SMC	Succumbs to Non usage attrition	no	no	0.01		never logged data
64	Year prior to SMC	Succumbs to Non usage attrition	no	yes	58	2017-02-01	logged data at least once	2017-03-30
65	Year prior to SMC	Succumbs to Non usage attrition	no	yes	64	2017-01-30	logged data at least once	2017-04-03
66	Year prior to SMC	Succumbs to Non usage attrition	no	yes	0.01		never logged data
67	Year prior to SMC	Succumbs to Non usage attrition	no	yes	14	2017-08-28	logged data at least once	2017-09-10
68	Year prior to SMC	Succumbs to Non usage attrition	no	yes	89	2017-01-08	logged data at least once	2017-10-04
69	Year prior to SMC	Succumbs to Non usage attrition	no	yes	42	2017-02-20	logged data at least once	2017-04-02
70	Year prior to SMC	Succumbs to Non usage attrition	no	yes	8	2017-01-30	logged data at least once	2017-09-20
71	Year prior to SMC	Succumbs to Non usage attrition	no	yes	33	2017-02-01	logged data at least once	2017-03-05
72	Year prior to SMC	Succumbs to Non usage attrition	no	no	0.01		never logged data
73	Year prior to SMC	Succumbs to Non usage attrition	no	yes	40	2017-02-20	logged data at least once	2017-03-31
74	Year prior to SMC	Succumbs to Non usage attrition	no	yes	64	2017-01-29	logged data at least once	2017-04-02
75	Year prior to SMC	Succumbs to Non usage attrition	no	yes	45	2017-02-27	logged data at least once	2017-04-12
76	Year prior to SMC	Succumbs to Non usage attrition	no	yes	35	2017-07-21	logged data at least once	2017-08-24
77	Year prior to SMC	Succumbs to Non usage attrition	no	yes	40	2017-02-20	logged data at least once	2017-03-31
78	Year prior to SMC	Succumbs to Non usage attrition	no	yes	24	2017-02-27	logged data at least once	2017-05-15
79	Year prior to SMC	Succumbs to Non usage attrition	no	yes	91	2017-02-27	logged data at least once	2017-05-28
80	Year prior to SMC	Succumbs to Non usage attrition	no	yes	28	2017-02-27	logged data at least once	2017-03-26
81	Year prior to SMC	Succumbs to Non usage attrition	no	yes	2	2017-02-01	logged data at least once	2017-03-13
82	Year prior to SMC	Succumbs to Non usage attrition	no	yes	91	2017-02-27	logged data at least once	2017-05-28
83	Year prior to SMC	Succumbs to Non usage attrition	no	yes	33	2017-02-27	logged data at least once	2017-03-31
84	Year prior to SMC	Succumbs to Non usage attrition	no	yes	89	2017-02-24	logged data at least once	2017-05-23
85	Year prior to SMC	Succumbs to Non usage attrition	no	yes	87	2017-02-27	logged data at least once	2017-05-24
86	Year prior to SMC	Succumbs to Non usage attrition	no	yes	22	2017-05-31	logged data at least once	2017-06-21
87	Year prior to SMC	Succumbs to Non usage attrition	no	yes	23	2017-03-01	logged data at least once	2017-03-23
88	Year prior to SMC	Succumbs to Non usage attrition	no	yes	15	2017-02-27	logged data at least once	2017-03-13
89	Year prior to SMC	Succumbs to Non usage attrition	no	yes	31	2017-03-01	logged data at least once	2017-03-31
90	Year prior to SMC	Succumbs to Non usage attrition	no	no	0.01		never logged data
91	Year prior to SMC	Succumbs to Non usage attrition	no	no	0.01		never logged data
92	Year prior to SMC	Succumbs to Non usage attrition	no	yes	32	2017-02-20	logged data at least once	2017-09-24
93	Year prior to SMC	Succumbs to Non usage attrition	no	yes	44	2017-02-27	logged data at least once	2017-04-11
94	Year prior to SMC	Succumbs to Non usage attrition	no	no	0.01		never logged data
95	Year prior to SMC	Succumbs to Non usage attrition	no	yes	43	2017-02-20	logged data at least once	2017-04-03
96	Year prior to SMC	Succumbs to Non usage attrition	no	yes	42	2017-02-20	logged data at least once	2017-04-02
97	Year prior to SMC	Succumbs to Non usage attrition	no	yes	88	2017-02-27	logged data at least once	2017-05-25
98	Year prior to SMC	Succumbs to Non usage attrition	no	yes	80	2017-03-01	logged data at least once	2017-05-19
99	Year prior to SMC	Succumbs to Non usage attrition	no	yes	99	2017-02-20	logged data at least once	2017-05-29
100	Year prior to SMC	Succumbs to Non usage attrition	no	yes	42	2017-02-20	logged data at least once	2017-04-02
101	Year prior to SMC	Succumbs to Non usage attrition	no	yes	42	2017-02-20	logged data at least once	2017-04-02
102	Year prior to SMC	Succumbs to Non usage attrition	no	yes	20	2017-03-01	logged data at least once	2017-03-20
103	Year prior to SMC	Never succumbs to non usage attrition	yes	yes	365	2017-01-01	logged data at least once	2017-12-31
104	Year prior to SMC	Succumbs to Non usage attrition	no	yes	0.01		never logged data
105	Year prior to SMC	Succumbs to Non usage attrition	no	yes	42	2017-02-20	logged data at least once	2017-04-02
106	Year prior to SMC	Succumbs to Non usage attrition	no	no	0.01		never logged data
107	Year prior to SMC	Succumbs to Non usage attrition	no	yes	0.01		never logged data
108	Year prior to SMC	Succumbs to Non usage attrition	no	yes	2	2017-02-20	logged data at least once	2017-02-21
109	Year prior to SMC	Succumbs to Non usage attrition	no	no	0.01		never logged data
110	Year prior to SMC	Succumbs to Non usage attrition	no	no	0.01		never logged data
111	Year prior to SMC	Succumbs to Non usage attrition	no	yes	42	2017-02-20	logged data at least once	2017-04-02
112	Year prior to SMC	Succumbs to Non usage attrition	no	yes	13	2017-03-01	logged data at least once	2017-05-28
113	Year prior to SMC	Succumbs to Non usage attrition	no	no	0.01		never logged data
114	Year prior to SMC	Succumbs to Non usage attrition	no	yes	37	2017-02-20	logged data at least once	2017-09-24
115	Year prior to SMC	Succumbs to Non usage attrition	no	yes	69	2017-02-09	logged data at least once	2017-04-18
116	Year prior to SMC	Succumbs to Non usage attrition	no	yes	92	2017-01-01	logged data at least once	2017-04-02
117	Year prior to SMC	Succumbs to Non usage attrition	no	yes	42	2017-02-20	logged data at least once	2017-04-02
118	Year prior to SMC	Succumbs to Non usage attrition	yes	no	110	2017-01-01	logged data at least once	2017-04-20
119	Year prior to SMC	Succumbs to Non usage attrition	no	yes	3	2017-02-01	logged data at least once	2017-03-21
120	Year prior to SMC	Succumbs to Non usage attrition	no	yes	50	2017-02-27	logged data at least once	2017-04-17
121	Year prior to SMC	Succumbs to Non usage attrition	no	no	1	2017-02-20	logged data at least once	2017-02-20
122	Year prior to SMC	Succumbs to Non usage attrition	no	yes	138	2017-02-01	logged data at least once	2017-06-18
123	Year prior to SMC	Succumbs to Non usage attrition	no	yes	3	2017-02-01	logged data at least once	2017-04-02
124	Year prior to SMC	Succumbs to Non usage attrition	no	yes	59	2017-02-03	logged data at least once	2017-04-02
125	Year prior to SMC	Succumbs to Non usage attrition	no	yes	42	2017-02-20	logged data at least once	2017-04-02
126	Year prior to SMC	Succumbs to Non usage attrition	yes	no	12	2017-02-01	logged data at least once	2017-02-12
127	Year prior to SMC	Succumbs to Non usage attrition	no	no	27	2017-02-02	logged data at least once	2017-02-28
128	Year prior to SMC	Succumbs to Non usage attrition	no	yes	85	2017-02-10	logged data at least once	2017-10-02
129	Year prior to SMC	Succumbs to Non usage attrition	no	no	2	2017-02-01	logged data at least once	2017-02-02
130	Year prior to SMC	Succumbs to Non usage attrition	no	no	0.01		never logged data
131	Year prior to SMC	Succumbs to Non usage attrition	no	yes	43	2017-02-20	logged data at least once	2017-09-06
132	Year prior to SMC	Succumbs to Non usage attrition	no	yes	47	2017-02-16	logged data at least once	2017-09-17
133	Year prior to SMC	Succumbs to Non usage attrition	no	yes	7	2017-08-23	logged data at least once	2017-08-29
134	Year prior to SMC	Succumbs to Non usage attrition	no	no	41	2017-02-19	logged data at least once	2017-03-31
135	Year prior to SMC	Succumbs to Non usage attrition	no	yes	41	2017-02-20	logged data at least once	2017-10-01
136	Year prior to SMC	Succumbs to Non usage attrition	no	yes	44	2017-02-19	logged data at least once	2017-09-30
137	Year prior to SMC	Succumbs to Non usage attrition	no	yes	40	2017-02-20	logged data at least once	2017-03-31
138	Year prior to SMC	Succumbs to Non usage attrition	no	yes	40	2017-02-20	logged data at least once	2017-03-31
139	Year prior to SMC	Succumbs to Non usage attrition	no	yes	40	2017-02-20	logged data at least once	2017-03-31
140	Year prior to SMC	Succumbs to Non usage attrition	no	yes	42	2017-02-20	logged data at least once	2017-04-02
141	Year prior to SMC	Succumbs to Non usage attrition	no	yes	84	2017-02-27	logged data at least once	2017-05-21
142	Year prior to SMC	Succumbs to Non usage attrition	no	no	0.01		never logged data
143	Year prior to SMC	Succumbs to Non usage attrition	no	yes	34	2017-02-06	logged data at least once	2017-09-07
144	Year prior to SMC	Succumbs to Non usage attrition	no	yes	42	2017-02-20	logged data at least once	2017-04-02
145	Year prior to SMC	Succumbs to Non usage attrition	no	yes	40	2017-02-20	logged data at least once	2017-03-31
146	Year prior to SMC	Succumbs to Non usage attrition	no	yes	26	2017-02-01	logged data at least once	2017-03-20
147	Year prior to SMC	Succumbs to Non usage attrition	no	yes	43	2017-02-20	logged data at least once	2017-09-17
148	Year prior to SMC	Succumbs to Non usage attrition	no	yes	0.01		never logged data
149	Year prior to SMC	Succumbs to Non usage attrition	no	yes	43	2017-02-20	logged data at least once	2017-04-03
150	Year prior to SMC	Succumbs to Non usage attrition	no	yes	49	2017-02-13	logged data at least once	2017-04-02
151	Year prior to SMC	Succumbs to Non usage attrition	no	yes	43	2017-02-20	logged data at least once	2017-09-24
152	Year prior to SMC	Succumbs to Non usage attrition	no	yes	38	2017-02-20	logged data at least once	2017-10-02
153	Year prior to SMC	Succumbs to Non usage attrition	no	no	1	2017-02-08	logged data at least once	2017-02-08
154	Year prior to SMC	Succumbs to Non usage attrition	no	yes	60	2017-02-01	logged data at least once	2017-04-01
155	Year prior to SMC	Succumbs to Non usage attrition	no	no	0.01		never logged data
156	Year prior to SMC	Succumbs to Non usage attrition	no	yes	43	2017-02-20	logged data at least once	2017-04-03
157	Year prior to SMC	Succumbs to Non usage attrition	no	yes	42	2017-02-20	logged data at least once	2017-04-02
158	Year prior to SMC	Succumbs to Non usage attrition	no	yes	23	2017-02-20	logged data at least once	2017-03-14
159	Year prior to SMC	Succumbs to Non usage attrition	no	yes	63	2017-02-10	logged data at least once	2017-04-13
160	Year prior to SMC	Succumbs to Non usage attrition	no	no	10	2017-02-20	logged data at least once	2017-03-01
161	Year prior to SMC	Succumbs to Non usage attrition	no	yes	1	2017-03-03	logged data at least once	2017-03-03
162	Year prior to SMC	Succumbs to Non usage attrition	no	yes	42	2017-02-20	logged data at least once	2017-04-02
163	Year prior to SMC	Succumbs to Non usage attrition	no	yes	42	2017-02-20	logged data at least once	2017-04-02
164	Year prior to SMC	Succumbs to Non usage attrition	no	yes	63	2017-02-01	logged data at least once	2017-04-04
165	Year prior to SMC	Succumbs to Non usage attrition	no	yes	14	2017-02-20	logged data at least once	2017-03-05
166	Year prior to SMC	Succumbs to Non usage attrition	yes	yes	62	2017-02-01	logged data at least once	2017-04-03
167	Year prior to SMC	Succumbs to Non usage attrition	no	yes	40	2017-02-20	logged data at least once	2017-03-31
168	Year prior to SMC	Succumbs to Non usage attrition	no	yes	28	2017-02-20	logged data at least once	2017-03-19
169	Year prior to SMC	Succumbs to Non usage attrition	no	yes	37	2017-02-20	logged data at least once	2017-03-28
170	Year prior to SMC	Succumbs to Non usage attrition	no	yes	62	2017-02-01	logged data at least once	2017-09-17
171	Year prior to SMC	Succumbs to Non usage attrition	no	yes	0.01		never logged data
172	Year prior to SMC	Succumbs to Non usage attrition	no	yes	22	2017-03-06	logged data at least once	2017-03-27
173	Year prior to SMC	Succumbs to Non usage attrition	yes	yes	63	2017-02-20	logged data at least once	2017-04-23
174	Year prior to SMC	Succumbs to Non usage attrition	no	yes	31	2017-02-13	logged data at least once	2017-03-15
175	Year prior to SMC	Succumbs to Non usage attrition	no	yes	59	2017-02-03	logged data at least once	2017-04-02
176	Year prior to SMC	Succumbs to Non usage attrition	no	yes	45	2017-02-20	logged data at least once	2017-09-17
177	Year prior to SMC	Succumbs to Non usage attrition	yes	yes	44	2017-02-20	logged data at least once	2017-09-24
178	Year prior to SMC	Succumbs to Non usage attrition	no	yes	0.01		never logged data
179	Year prior to SMC	Succumbs to Non usage attrition	no	no	0.01		never logged data
180	Year prior to SMC	Succumbs to Non usage attrition	no	no	0.01		never logged data
181	Year prior to SMC	Succumbs to Non usage attrition	no	yes	42	2017-02-20	logged data at least once	2017-04-02
182	Year prior to SMC	Succumbs to Non usage attrition	no	yes	43	2017-02-20	logged data at least once	2017-09-24
183	Year prior to SMC	Succumbs to Non usage attrition	no	no	0.01		never logged data
184	Year prior to SMC	Succumbs to Non usage attrition	no	yes	51	2017-02-11	logged data at least once	2017-04-02
185	Year prior to SMC	Succumbs to Non usage attrition	no	yes	61	2017-02-01	logged data at least once	2017-04-02
186	Year prior to SMC	Succumbs to Non usage attrition	no	no	0.01		never logged data
187	Year prior to SMC	Succumbs to Non usage attrition	no	yes	42	2017-02-20	logged data at least once	2017-04-02
188	Year prior to SMC	Succumbs to Non usage attrition	yes	yes	79	2017-02-11	logged data at least once	2017-09-20
189	Year prior to SMC	Succumbs to Non usage attrition	no	yes	48	2017-02-14	logged data at least once	2017-04-02
190	Year prior to SMC	Succumbs to Non usage attrition	no	no	0.01		never logged data
191	Year prior to SMC	Succumbs to Non usage attrition	no	yes	28	2017-02-27	logged data at least once	2017-03-26
192	Year prior to SMC	Succumbs to Non usage attrition	no	yes	27	2017-03-01	logged data at least once	2017-03-27
193	Year prior to SMC	Succumbs to Non usage attrition	no	yes	28	2017-02-27	logged data at least once	2017-03-26
194	Year prior to SMC	Succumbs to Non usage attrition	no	yes	41	2017-02-20	logged data at least once	2017-09-24
195	Year prior to SMC	Succumbs to Non usage attrition	no	yes	30	2017-02-25	logged data at least once	2017-03-26
196	Year prior to SMC	Succumbs to Non usage attrition	no	yes	28	2017-03-01	logged data at least once	2017-03-28
197	Year prior to SMC	Succumbs to Non usage attrition	no	yes	26	2017-03-01	logged data at least once	2017-03-26
198	Year prior to SMC	Succumbs to Non usage attrition	no	no	0.01		never logged data
199	Year prior to SMC	Succumbs to Non usage attrition	no	no	0.01		never logged data
200	Year prior to SMC	Succumbs to Non usage attrition	no	no	0.01		never logged data
201	Year prior to SMC	Succumbs to Non usage attrition	no	yes	42	2017-02-20	logged data at least once	2017-04-02
202	Year prior to SMC	Succumbs to Non usage attrition	no	yes	50	2017-02-14	logged data at least once	2017-09-24
203	Year prior to SMC	Succumbs to Non usage attrition	no	yes	31	2017-02-17	logged data at least once	2017-03-19
204	Year prior to SMC	Succumbs to Non usage attrition	no	yes	43	2017-02-20	logged data at least once	2017-04-03
205	Year prior to SMC	Succumbs to Non usage attrition	no	yes	40	2017-02-20	logged data at least once	2017-03-31
206	Year prior to SMC	Succumbs to Non usage attrition	no	yes	61	2017-02-01	logged data at least once	2017-04-02
207	Year prior to SMC	Succumbs to Non usage attrition	no	no	0.01		never logged data
208	Year prior to SMC	Succumbs to Non usage attrition	no	yes	27	2017-03-01	logged data at least once	2017-03-27
209	Year prior to SMC	Succumbs to Non usage attrition	no	yes	35	2017-02-20	logged data at least once	2017-03-26
210	Year prior to SMC	Succumbs to Non usage attrition	no	yes	30	2017-02-27	logged data at least once	2017-03-28
211	Year prior to SMC	Succumbs to Non usage attrition	no	yes	12	2017-03-01	logged data at least once	2017-03-12
212	Year prior to SMC	Succumbs to Non usage attrition	no	yes	29	2017-02-27	logged data at least once	2017-03-27
213	Year prior to SMC	Succumbs to Non usage attrition	no	yes	46	2017-02-17	logged data at least once	2017-09-25
214	Year prior to SMC	Succumbs to Non usage attrition	no	yes	42	2017-02-20	logged data at least once	2017-04-02
215	Year prior to SMC	Succumbs to Non usage attrition	no	yes	28	2017-02-27	logged data at least once	2017-03-26
216	Year prior to SMC	Succumbs to Non usage attrition	no	yes	29	2017-02-27	logged data at least once	2017-03-27
217	Year prior to SMC	Succumbs to Non usage attrition	no	yes	40	2017-02-20	logged data at least once	2017-03-31
218	Year prior to SMC	Succumbs to Non usage attrition	no	yes	48	2017-02-16	logged data at least once	2017-09-11
219	Year prior to SMC	Succumbs to Non usage attrition	no	yes	62	2017-02-01	logged data at least once	2017-09-24
220	Year prior to SMC	Succumbs to Non usage attrition	no	yes	19	2017-03-01	logged data at least once	2017-03-19
221	Year prior to SMC	Succumbs to Non usage attrition	no	yes	43	2017-02-20	logged data at least once	2017-09-17
222	Year prior to SMC	Succumbs to Non usage attrition	no	no	0.01		never logged data
223	Year prior to SMC	Succumbs to Non usage attrition	no	no	0.01		never logged data
224	Year prior to SMC	Succumbs to Non usage attrition	no	yes	40	2017-02-20	logged data at least once	2017-03-31
225	Year prior to SMC	Succumbs to Non usage attrition	no	yes	0.01		never logged data
226	Year prior to SMC	Succumbs to Non usage attrition	no	yes	26	2017-02-16	logged data at least once	2017-03-13
227	Year prior to SMC	Succumbs to Non usage attrition	no	yes	108	2017-02-27	logged data at least once	2017-06-14
228	Year prior to SMC	Succumbs to Non usage attrition	no	yes	0.01		never logged data
229	Year prior to SMC	Succumbs to Non usage attrition	no	yes	45	2017-02-20	logged data at least once	2017-09-24
230	Year prior to SMC	Succumbs to Non usage attrition	no	yes	7	2017-03-06	logged data at least once	2017-03-12
231	Year prior to SMC	Succumbs to Non usage attrition	no	yes	28	2017-02-27	logged data at least once	2017-03-26
232	Year prior to SMC	Succumbs to Non usage attrition	no	yes	29	2017-02-27	logged data at least once	2017-03-27
233	Year prior to SMC	Succumbs to Non usage attrition	no	yes	29	2017-02-27	logged data at least once	2017-03-27
234	Year prior to SMC	Succumbs to Non usage attrition	no	yes	0.01		never logged data
235	Year prior to SMC	Succumbs to Non usage attrition	no	yes	60	2017-02-01	logged data at least once	2017-04-01
236	Year prior to SMC	Succumbs to Non usage attrition	no	yes	35	2017-02-20	logged data at least once	2017-03-26
237	Year prior to SMC	Succumbs to Non usage attrition	no	yes	2	2017-03-13	logged data at least once	2017-03-14
238	Year prior to SMC	Succumbs to Non usage attrition	no	yes	27	2017-03-01	logged data at least once	2017-03-27
239	Year prior to SMC	Succumbs to Non usage attrition	no	yes	6	2017-02-20	logged data at least once	2017-02-25
240	Year prior to SMC	Succumbs to Non usage attrition	no	yes	73	2017-02-10	logged data at least once	2017-09-25
241	Year prior to SMC	Succumbs to Non usage attrition	no	yes	60	2017-02-20	logged data at least once	2017-04-20
242	Year prior to SMC	Succumbs to Non usage attrition	no	no	0.01		never logged data
243	Year prior to SMC	Succumbs to Non usage attrition	no	yes	37	2017-02-20	logged data at least once	2017-03-28
244	Year prior to SMC	Succumbs to Non usage attrition	no	no	2	2017-02-20	logged data at least once	2017-02-21
245	Year prior to SMC	Succumbs to Non usage attrition	no	yes	40	2017-02-20	logged data at least once	2017-03-31
246	Year prior to SMC	Succumbs to Non usage attrition	no	yes	28	2017-02-20	logged data at least once	2017-03-19
247	Year prior to SMC	Succumbs to Non usage attrition	no	yes	43	2017-02-20	logged data at least once	2017-09-20
248	Year prior to SMC	Succumbs to Non usage attrition	no	no	12	2017-02-15	logged data at least once	2017-04-18
249	Year prior to SMC	Succumbs to Non usage attrition	no	no	1	2017-02-19	logged data at least once	2017-02-19
250	Year prior to SMC	Succumbs to Non usage attrition	no	yes	40	2017-02-23	logged data at least once	2017-04-03
251	Year prior to SMC	Succumbs to Non usage attrition	no	yes	43	2017-02-20	logged data at least once	2017-04-03
252	Year prior to SMC	Succumbs to Non usage attrition	no	yes	44	2017-02-19	logged data at least once	2017-04-03
253	Year prior to SMC	Succumbs to Non usage attrition	no	yes	43	2017-02-20	logged data at least once	2017-09-24
254	Year prior to SMC	Succumbs to Non usage attrition	no	yes	43	2017-02-20	logged data at least once	2017-08-09
255	Year prior to SMC	Succumbs to Non usage attrition	no	no	0.01		never logged data
256	Year prior to SMC	Succumbs to Non usage attrition	no	yes	43	2017-02-20	logged data at least once	2017-09-24
257	Year prior to SMC	Succumbs to Non usage attrition	no	yes	28	2017-02-27	logged data at least once	2017-03-26
258	Year prior to SMC	Succumbs to Non usage attrition	no	yes	40	2017-02-20	logged data at least once	2017-03-31
259	Year prior to SMC	Succumbs to Non usage attrition	no	no	0.01		never logged data
260	Year prior to SMC	Succumbs to Non usage attrition	no	yes	43	2017-02-28	logged data at least once	2017-04-11
261	Year prior to SMC	Succumbs to Non usage attrition	no	yes	28	2017-02-27	logged data at least once	2017-03-26
262	Year prior to SMC	Succumbs to Non usage attrition	no	no	51	2017-02-14	logged data at least once	2017-04-05
263	Year prior to SMC	Succumbs to Non usage attrition	no	no	7	2017-03-15	logged data at least once	2017-03-21
264	Year prior to SMC	Succumbs to Non usage attrition	no	yes	41	2017-02-20	logged data at least once	2017-09-19
265	Year prior to SMC	Succumbs to Non usage attrition	no	no	8	2017-02-20	logged data at least once	2017-02-27
266	Year prior to SMC	Succumbs to Non usage attrition	no	yes	36	2017-03-13	logged data at least once	2017-04-17
267	Year prior to SMC	Succumbs to Non usage attrition	no	no	0.01		never logged data
268	Year prior to SMC	Succumbs to Non usage attrition	no	yes	21	2017-03-15	logged data at least once	2017-04-26
269	Year prior to SMC	Succumbs to Non usage attrition	no	yes	44	2017-02-16	logged data at least once	2017-09-13
270	Year prior to SMC	Succumbs to Non usage attrition	no	no	3	2017-02-14	logged data at least once	2017-02-16
271	Year prior to SMC	Succumbs to Non usage attrition	no	no	0.01		never logged data
272	Year prior to SMC	Succumbs to Non usage attrition	no	yes	107	2017-03-02	logged data at least once	2017-06-16
273	Year prior to SMC	Succumbs to Non usage attrition	no	no	0.01		never logged data
274	Year prior to SMC	Succumbs to Non usage attrition	no	no	0.01		never logged data
275	Year prior to SMC	Succumbs to Non usage attrition	no	yes	30	2017-02-23	logged data at least once	2017-03-24
276	Year prior to SMC	Succumbs to Non usage attrition	no	yes	21	2017-02-27	logged data at least once	2017-03-19
277	Year prior to SMC	Succumbs to Non usage attrition	no	no	28	2017-02-27	logged data at least once	2017-03-26
278	Year prior to SMC	Succumbs to Non usage attrition	no	yes	28	2017-02-27	logged data at least once	2017-03-26
279	Year prior to SMC	Succumbs to Non usage attrition	no	yes	29	2017-02-27	logged data at least once	2017-03-27
280	Year prior to SMC	Succumbs to Non usage attrition	no	yes	27	2017-03-01	logged data at least once	2017-03-27
281	Year prior to SMC	Succumbs to Non usage attrition	no	yes	59	2017-02-25	logged data at least once	2017-04-24
282	Year prior to SMC	Succumbs to Non usage attrition	no	yes	45	2017-02-27	logged data at least once	2017-04-12
283	Year prior to SMC	Succumbs to Non usage attrition	no	yes	55	2017-02-01	logged data at least once	2017-03-27
284	Year prior to SMC	Succumbs to Non usage attrition	no	yes	45	2017-03-02	logged data at least once	2017-04-15
285	Year prior to SMC	Succumbs to Non usage attrition	no	yes	43	2017-03-02	logged data at least once	2017-04-13
286	Year prior to SMC	Succumbs to Non usage attrition	no	no	44	2017-02-17	logged data at least once	2017-04-01
287	Year prior to SMC	Succumbs to Non usage attrition	no	yes	41	2017-03-02	logged data at least once	2017-04-11
288	Year prior to SMC	Succumbs to Non usage attrition	no	yes	34	2017-02-21	logged data at least once	2017-03-26
289	Year prior to SMC	Succumbs to Non usage attrition	no	yes	51	2017-02-21	logged data at least once	2017-04-12
290	Year prior to SMC	Succumbs to Non usage attrition	no	yes	3	2017-02-27	logged data at least once	2017-03-01
291	Year prior to SMC	Succumbs to Non usage attrition	no	yes	39	2017-03-02	logged data at least once	2017-04-09
292	Year prior to SMC	Succumbs to Non usage attrition	no	yes	51	2017-03-01	logged data at least once	2017-04-20
293	Year prior to SMC	Succumbs to Non usage attrition	no	yes	0.01		never logged data
294	Year prior to SMC	Succumbs to Non usage attrition	no	yes	2	2017-02-01	logged data at least once	2017-04-20
295	Year prior to SMC	Succumbs to Non usage attrition	no	yes	63	2017-02-16	logged data at least once	2017-04-19
296	Year prior to SMC	Succumbs to Non usage attrition	no	yes	46	2017-03-02	logged data at least once	2017-04-16
297	Year prior to SMC	Succumbs to Non usage attrition	no	yes	43	2017-03-02	logged data at least once	2017-04-13
298	Year prior to SMC	Succumbs to Non usage attrition	no	yes	43	2017-03-02	logged data at least once	2017-04-13
299	Year prior to SMC	Succumbs to Non usage attrition	no	yes	41	2017-03-02	logged data at least once	2017-04-11
300	Year prior to SMC	Succumbs to Non usage attrition	no	yes	43	2017-03-01	logged data at least once	2017-04-12
301	Year prior to SMC	Succumbs to Non usage attrition	no	yes	43	2017-03-02	logged data at least once	2017-04-13
302	Year prior to SMC	Succumbs to Non usage attrition	no	yes	15	2017-03-02	logged data at least once	2017-03-16
303	Year prior to SMC	Succumbs to Non usage attrition	no	yes	43	2017-03-02	logged data at least once	2017-04-13
304	Year prior to SMC	Succumbs to Non usage attrition	no	yes	13	2017-03-01	logged data at least once	2017-03-13
305	Year prior to SMC	Succumbs to Non usage attrition	no	no	0.01		never logged data
306	Year prior to SMC	Succumbs to Non usage attrition	no	yes	57	2017-03-01	logged data at least once	2017-08-03
307	Year prior to SMC	Succumbs to Non usage attrition	no	yes	29	2017-02-27	logged data at least once	2017-03-27
308	Year prior to SMC	Succumbs to Non usage attrition	no	yes	31	2017-03-01	logged data at least once	2017-03-31
309	Year prior to SMC	Succumbs to Non usage attrition	no	yes	56	2017-03-01	logged data at least once	2017-04-25
310	Year prior to SMC	Succumbs to Non usage attrition	no	yes	20	2017-03-02	logged data at least once	2017-03-21
311	Year prior to SMC	Succumbs to Non usage attrition	no	yes	51	2017-03-02	logged data at least once	2017-04-21
312	Year prior to SMC	Succumbs to Non usage attrition	no	yes	44	2017-03-01	logged data at least once	2017-04-13
313	Year prior to SMC	Succumbs to Non usage attrition	no	yes	16	2017-02-27	logged data at least once	2017-03-14
314	Year prior to SMC	Succumbs to Non usage attrition	no	yes	36	2017-03-02	logged data at least once	2017-04-06
315	Year prior to SMC	Succumbs to Non usage attrition	no	yes	41	2017-03-02	logged data at least once	2017-04-11
316	Year prior to SMC	Succumbs to Non usage attrition	no	yes	8	2017-03-02	logged data at least once	2017-03-09
317	Year prior to SMC	Succumbs to Non usage attrition	no	yes	35	2017-03-02	logged data at least once	2017-04-05
318	Year prior to SMC	Succumbs to Non usage attrition	no	yes	32	2017-03-01	logged data at least once	2017-04-01
319	Year prior to SMC	Succumbs to Non usage attrition	no	yes	43	2017-02-23	logged data at least once	2017-04-06
320	Year prior to SMC	Succumbs to Non usage attrition	no	yes	42	2017-03-03	logged data at least once	2017-04-13
321	Year prior to SMC	Succumbs to Non usage attrition	no	yes	43	2017-03-02	logged data at least once	2017-04-13
322	Year prior to SMC	Succumbs to Non usage attrition	no	no	0.01		never logged data
323	Year prior to SMC	Succumbs to Non usage attrition	no	yes	0.01		never logged data
324	Year prior to SMC	Succumbs to Non usage attrition	no	no	0.01		never logged data
325	Year prior to SMC	Succumbs to Non usage attrition	no	yes	37	2017-03-02	logged data at least once	2017-04-07
326	Year prior to SMC	Succumbs to Non usage attrition	no	no	8	2017-02-27	logged data at least once	2017-03-06
327	Year prior to SMC	Succumbs to Non usage attrition	no	yes	28	2017-02-27	logged data at least once	2017-03-26
328	Year prior to SMC	Succumbs to Non usage attrition	no	no	0.01		never logged data
329	Year prior to SMC	Succumbs to Non usage attrition	no	yes	39	2017-03-02	logged data at least once	2017-04-09
330	Year prior to SMC	Succumbs to Non usage attrition	no	yes	14	2017-03-01	logged data at least once	2017-03-14
331	Year prior to SMC	Succumbs to Non usage attrition	no	yes	13	2017-03-01	logged data at least once	2017-03-13
332	Year prior to SMC	Succumbs to Non usage attrition	no	yes	5	2017-02-19	logged data at least once	2017-02-23
333	Year prior to SMC	Succumbs to Non usage attrition	no	yes	39	2017-03-02	logged data at least once	2017-04-09
334	Year prior to SMC	Succumbs to Non usage attrition	no	yes	43	2017-03-02	logged data at least once	2017-04-13
335	Year prior to SMC	Succumbs to Non usage attrition	no	no	0.01		never logged data
336	Year prior to SMC	Succumbs to Non usage attrition	no	yes	42	2017-03-02	logged data at least once	2017-04-12
337	Year prior to SMC	Succumbs to Non usage attrition	no	yes	22	2017-03-02	logged data at least once	2017-03-23
338	Year prior to SMC	Succumbs to Non usage attrition	no	yes	10	2017-03-03	logged data at least once	2017-03-12
339	Year prior to SMC	Succumbs to Non usage attrition	no	yes	46	2017-03-02	logged data at least once	2017-04-16
340	Year prior to SMC	Succumbs to Non usage attrition	no	yes	20	2017-03-07	logged data at least once	2017-03-26
341	Year prior to SMC	Succumbs to Non usage attrition	no	yes	42	2017-03-02	logged data at least once	2017-04-12
342	Year prior to SMC	Succumbs to Non usage attrition	no	yes	7	2017-03-02	logged data at least once	2017-03-08
343	Year prior to SMC	Succumbs to Non usage attrition	no	yes	25	2017-03-02	logged data at least once	2017-03-26
344	Year prior to SMC	Succumbs to Non usage attrition	no	yes	43	2017-03-02	logged data at least once	2017-04-13
345	Year prior to SMC	Succumbs to Non usage attrition	no	yes	25	2017-03-02	logged data at least once	2017-03-26
346	Year prior to SMC	Succumbs to Non usage attrition	no	yes	0.01		never logged data
347	Year prior to SMC	Succumbs to Non usage attrition	no	yes	11	2017-03-03	logged data at least once	2017-03-13
348	Year prior to SMC	Succumbs to Non usage attrition	no	yes	41	2017-03-03	logged data at least once	2017-04-12
349	Year prior to SMC	Succumbs to Non usage attrition	no	yes	34	2017-03-01	logged data at least once	2017-04-03
350	Year prior to SMC	Succumbs to Non usage attrition	no	yes	42	2017-03-02	logged data at least once	2017-04-12
351	Year prior to SMC	Succumbs to Non usage attrition	no	yes	42	2017-03-02	logged data at least once	2017-04-12
352	Year prior to SMC	Succumbs to Non usage attrition	no	yes	6	2017-03-02	logged data at least once	2017-03-07
353	Year prior to SMC	Succumbs to Non usage attrition	no	yes	28	2017-03-02	logged data at least once	2017-03-29
354	Year prior to SMC	Succumbs to Non usage attrition	no	yes	6	2017-03-03	logged data at least once	2017-03-08
355	Year prior to SMC	Succumbs to Non usage attrition	no	yes	42	2017-03-02	logged data at least once	2017-04-12
356	Year prior to SMC	Succumbs to Non usage attrition	no	yes	29	2017-03-01	logged data at least once	2017-03-29
357	Year prior to SMC	Succumbs to Non usage attrition	no	yes	2	2017-02-27	logged data at least once	2017-02-28
358	Year prior to SMC	Succumbs to Non usage attrition	no	yes	12	2017-03-01	logged data at least once	2017-03-12
359	Year prior to SMC	Succumbs to Non usage attrition	no	no	0.01		never logged data
360	Year prior to SMC	Succumbs to Non usage attrition	no	yes	43	2017-03-02	logged data at least once	2017-04-13
361	Year prior to SMC	Succumbs to Non usage attrition	no	yes	18	2017-02-27	logged data at least once	2017-03-16
362	Year prior to SMC	Succumbs to Non usage attrition	no	yes	18	2017-02-24	logged data at least once	2017-03-13
363	Year prior to SMC	Succumbs to Non usage attrition	no	yes	40	2017-03-02	logged data at least once	2017-04-10
364	Year prior to SMC	Succumbs to Non usage attrition	no	yes	28	2017-03-31	logged data at least once	2017-04-27
365	Year prior to SMC	Succumbs to Non usage attrition	no	yes	13	2017-03-01	logged data at least once	2017-03-13
366	Year prior to SMC	Succumbs to Non usage attrition	no	yes	22	2017-03-02	logged data at least once	2017-03-23
367	Year prior to SMC	Succumbs to Non usage attrition	no	yes	5	2017-03-02	logged data at least once	2017-03-06
368	Year prior to SMC	Succumbs to Non usage attrition	no	yes	29	2017-02-27	logged data at least once	2017-03-27
369	Year prior to SMC	Succumbs to Non usage attrition	no	no	0.01		never logged data
370	Year prior to SMC	Succumbs to Non usage attrition	no	yes	12	2017-02-28	logged data at least once	2017-03-11
371	Year prior to SMC	Succumbs to Non usage attrition	no	no	27	2017-03-01	logged data at least once	2017-03-27
372	Year prior to SMC	Succumbs to Non usage attrition	no	no	68	2017-02-27	logged data at least once	2017-05-23
373	Year prior to SMC	Succumbs to Non usage attrition	no	no	13	2017-02-28	logged data at least once	2017-03-12
374	Year prior to SMC	Succumbs to Non usage attrition	no	yes	0.01		never logged data
375	Year prior to SMC	Succumbs to Non usage attrition	no	no	29	2017-02-27	logged data at least once	2017-03-27
376	Year prior to SMC	Succumbs to Non usage attrition	no	no	8	2017-02-26	logged data at least once	2017-03-05
377	Year prior to SMC	Succumbs to Non usage attrition	no	no	0.01		never logged data
378	Year prior to SMC	Succumbs to Non usage attrition	no	no	28	2017-02-27	logged data at least once	2017-03-26
379	Year prior to SMC	Succumbs to Non usage attrition	no	no	29	2017-02-27	logged data at least once	2017-03-27
380	Year prior to SMC	Succumbs to Non usage attrition	no	no	11	2017-02-27	logged data at least once	2017-03-09
381	Year prior to SMC	Succumbs to Non usage attrition	no	no	28	2017-02-27	logged data at least once	2017-03-26
382	Year prior to SMC	Succumbs to Non usage attrition	no	no	14	2017-03-01	logged data at least once	2017-03-14
383	Year prior to SMC	Succumbs to Non usage attrition	no	no	12	2017-03-06	logged data at least once	2017-03-17
384	Year prior to SMC	Succumbs to Non usage attrition	no	yes	0.01		never logged data
385	Year prior to SMC	Succumbs to Non usage attrition	no	no	0.01		never logged data
386	Year prior to SMC	Succumbs to Non usage attrition	no	no	29	2017-02-27	logged data at least once	2017-03-27
387	Year prior to SMC	Succumbs to Non usage attrition	no	no	27	2017-03-01	logged data at least once	2017-03-27
388	Year prior to SMC	Succumbs to Non usage attrition	no	no	58	2017-02-28	logged data at least once	2017-04-26
389	Year prior to SMC	Succumbs to Non usage attrition	no	yes	44	2017-03-15	logged data at least once	2017-04-27
390	Year prior to SMC	Succumbs to Non usage attrition	no	no	0.01		never logged data
391	Year prior to SMC	Succumbs to Non usage attrition	no	yes	21	2017-03-15	logged data at least once	2017-04-04
392	Year prior to SMC	Succumbs to Non usage attrition	no	yes	42	2017-03-15	logged data at least once	2017-04-25
393	Year prior to SMC	Succumbs to Non usage attrition	no	yes	42	2017-03-15	logged data at least once	2017-04-25
394	Year prior to SMC	Succumbs to Non usage attrition	no	yes	16	2017-03-01	logged data at least once	2017-03-16
395	Year prior to SMC	Succumbs to Non usage attrition	no	no	19	2017-03-06	logged data at least once	2017-03-24
396	Year prior to SMC	Succumbs to Non usage attrition	no	yes	43	2017-03-15	logged data at least once	2017-04-26
397	Year prior to SMC	Succumbs to Non usage attrition	no	no	11	2017-02-27	logged data at least once	2017-03-09
398	Year prior to SMC	Succumbs to Non usage attrition	no	yes	32	2017-02-28	logged data at least once	2017-03-31
399	Year prior to SMC	Succumbs to Non usage attrition	no	yes	26	2017-03-15	logged data at least once	2017-04-09
400	Year prior to SMC	Succumbs to Non usage attrition	no	no	15	2017-03-14	logged data at least once	2017-03-28
401	Year prior to SMC	Succumbs to Non usage attrition	no	yes	34	2017-03-16	logged data at least once	2017-04-18
402	Year prior to SMC	Succumbs to Non usage attrition	no	yes	22	2017-03-13	logged data at least once	2017-11-06
403	Year prior to SMC	Succumbs to Non usage attrition	no	yes	42	2017-02-23	logged data at least once	2017-11-07
404	Year prior to SMC	Succumbs to Non usage attrition	no	yes	16	2017-03-01	logged data at least once	2017-03-16
405	Year prior to SMC	Succumbs to Non usage attrition	no	yes	27	2017-03-29	logged data at least once	2017-04-24
406	Year prior to SMC	Succumbs to Non usage attrition	no	yes	22	2017-03-13	logged data at least once	2017-11-11
407	Year prior to SMC	Succumbs to Non usage attrition	no	yes	22	2017-03-14	logged data at least once	2017-04-04
408	Year prior to SMC	Succumbs to Non usage attrition	no	yes	21	2017-03-13	logged data at least once	2017-04-02
409	Year prior to SMC	Succumbs to Non usage attrition	no	no	0.01		never logged data
410	Year prior to SMC	Succumbs to Non usage attrition	no	no	1	2017-03-03	logged data at least once	2017-03-03
411	Year prior to SMC	Succumbs to Non usage attrition	no	yes	2	2017-03-03	logged data at least once	2017-05-28
412	Year prior to SMC	Succumbs to Non usage attrition	no	no	21	2017-03-01	logged data at least once	2017-03-21
413	Year prior to SMC	Succumbs to Non usage attrition	no	yes	19	2017-02-25	logged data at least once	2017-03-15
414	Year prior to SMC	Succumbs to Non usage attrition	no	yes	14	2017-03-01	logged data at least once	2017-03-14
415	Year prior to SMC	Succumbs to Non usage attrition	no	yes	70	2017-02-26	logged data at least once	2017-05-06
416	SMC	Succumbs to Non usage attrition	no	yes	45	2018-01-30	logged data at least once	2018-06-29
417	SMC	Succumbs to Non usage attrition	no	yes	27	2018-02-01	logged data at least once	2018-08-28
418	SMC	Succumbs to Non usage attrition	no	yes	29	2018-02-01	logged data at least once	2018-08-23
419	SMC	Succumbs to Non usage attrition	no	no	0.01		never logged data
420	SMC	Succumbs to Non usage attrition	yes	yes	219	2018-02-14	logged data at least once	2019-02-20
421	SMC	Succumbs to Non usage attrition	no	yes	31	2018-02-01	logged data at least once	2018-03-03
422	SMC	Succumbs to Non usage attrition	no	yes	61	2018-01-01	logged data at least once	2018-03-02
423	SMC	Succumbs to Non usage attrition	no	no	0.01		never logged data
424	SMC	Succumbs to Non usage attrition	no	yes	37	2018-01-22	logged data at least once	2018-02-27
425	SMC	Succumbs to Non usage attrition	no	yes	27	2018-02-01	logged data at least once	2018-02-27
426	SMC	Succumbs to Non usage attrition	no	yes	32	2018-01-28	logged data at least once	2018-08-02
427	SMC	Succumbs to Non usage attrition	no	yes	28	2018-02-01	logged data at least once	2018-02-28
428	SMC	Succumbs to Non usage attrition	no	yes	26	2018-02-01	logged data at least once	2018-08-28
429	SMC	Succumbs to Non usage attrition	no	yes	28	2018-02-01	logged data at least once	2018-02-28
430	SMC	Succumbs to Non usage attrition	no	no	1	2018-01-22	logged data at least once	2018-01-22
431	SMC	Succumbs to Non usage attrition	no	no	0.01		never logged data
432	SMC	Succumbs to Non usage attrition	no	no	0.01		never logged data
433	SMC	Succumbs to Non usage attrition	yes	no	3	2018-04-01	logged data at least once	2018-04-03
434	SMC	Succumbs to Non usage attrition	no	no	0.01		never logged data
435	SMC	Succumbs to Non usage attrition	no	no	5	2018-01-24	logged data at least once	2018-01-28
436	SMC	Succumbs to Non usage attrition	no	no	29	2018-01-01	logged data at least once	2018-01-29
437	SMC	Succumbs to Non usage attrition	yes	no	3	2018-02-01	logged data at least once	2018-08-09
438	SMC	Succumbs to Non usage attrition	no	no	0.01		never logged data
439	SMC	Succumbs to Non usage attrition	no	no	0.01		never logged data
440	SMC	Succumbs to Non usage attrition	no	no	0.01		never logged data
441	SMC	Succumbs to Non usage attrition	no	yes	29	2018-01-25	logged data at least once	2018-08-30
442	SMC	Succumbs to Non usage attrition	no	yes	35	2018-01-29	logged data at least once	2018-03-04
443	SMC	Succumbs to Non usage attrition	no	yes	39	2018-01-29	logged data at least once	2018-03-08
444	SMC	Succumbs to Non usage attrition	no	yes	44	2018-01-22	logged data at least once	2018-03-06
445	SMC	Succumbs to Non usage attrition	no	yes	31	2018-01-29	logged data at least once	2018-02-28
446	SMC	Succumbs to Non usage attrition	no	no	26	2018-01-17	logged data at least once	2018-02-11
447	SMC	Succumbs to Non usage attrition	no	yes	36	2018-01-29	logged data at least once	2018-03-05
448	SMC	Succumbs to Non usage attrition	no	yes	41	2018-01-25	logged data at least once	2018-03-06
449	SMC	Succumbs to Non usage attrition	no	no	0.01		never logged data
450	SMC	Succumbs to Non usage attrition	no	yes	20	2018-02-01	logged data at least once	2018-02-20
451	SMC	Succumbs to Non usage attrition	no	yes	36	2018-01-29	logged data at least once	2018-03-05
452	SMC	Succumbs to Non usage attrition	no	yes	26	2018-02-01	logged data at least once	2018-02-26
453	SMC	Succumbs to Non usage attrition	no	yes	28	2018-01-29	logged data at least once	2018-02-25
454	SMC	Succumbs to Non usage attrition	no	no	0.01		never logged data
455	SMC	Succumbs to Non usage attrition	no	no	0.01		never logged data
456	SMC	Succumbs to Non usage attrition	no	no	25	2018-01-15	logged data at least once	2018-02-08
457	SMC	Succumbs to Non usage attrition	no	no	0.01		never logged data
458	SMC	Succumbs to Non usage attrition	no	yes	34	2018-01-29	logged data at least once	2018-03-03
459	SMC	Succumbs to Non usage attrition	no	no	0.01		never logged data
460	SMC	Succumbs to Non usage attrition	no	yes	28	2018-01-31	logged data at least once	2018-02-27
461	SMC	Succumbs to Non usage attrition	no	yes	36	2018-01-29	logged data at least once	2018-03-05
462	SMC	Succumbs to Non usage attrition	no	yes	36	2018-01-29	logged data at least once	2018-03-05
463	SMC	Succumbs to Non usage attrition	no	no	0.01		never logged data
464	SMC	Succumbs to Non usage attrition	no	yes	38	2018-01-29	logged data at least once	2018-03-07
465	SMC	Succumbs to Non usage attrition	no	yes	47	2018-02-05	logged data at least once	2018-03-23
466	SMC	Succumbs to Non usage attrition	no	yes	29	2018-01-17	logged data at least once	2018-08-16
467	SMC	Succumbs to Non usage attrition	no	yes	33	2018-01-28	logged data at least once	2018-08-28
468	SMC	Succumbs to Non usage attrition	no	yes	54	2018-01-17	logged data at least once	2018-03-11
469	SMC	Succumbs to Non usage attrition	no	yes	26	2018-02-01	logged data at least once	2018-02-26
470	SMC	Succumbs to Non usage attrition	no	yes	9	2018-04-03	logged data at least once	2018-04-11
471	SMC	Succumbs to Non usage attrition	no	yes	93	2018-01-29	logged data at least once	2018-05-01
472	SMC	Succumbs to Non usage attrition	no	yes	23	2018-01-29	logged data at least once	2018-02-20
473	SMC	Succumbs to Non usage attrition	no	no	0.01		never logged data
474	SMC	Succumbs to Non usage attrition	no	yes	25	2018-02-01	logged data at least once	2018-02-25
475	SMC	Succumbs to Non usage attrition	no	no	0.01		never logged data
476	SMC	Succumbs to Non usage attrition	no	yes	35	2018-01-29	logged data at least once	2018-03-04
477	SMC	Succumbs to Non usage attrition	yes	yes	38	2018-01-29	logged data at least once	2018-03-07
478	SMC	Succumbs to Non usage attrition	no	yes	36	2018-01-25	logged data at least once	2018-08-28
479	SMC	Succumbs to Non usage attrition	no	yes	27	2018-01-25	logged data at least once	2018-02-20
480	SMC	Succumbs to Non usage attrition	no	yes	28	2018-02-01	logged data at least once	2018-02-28
481	SMC	Succumbs to Non usage attrition	no	yes	35	2018-01-29	logged data at least once	2018-03-04
482	SMC	Succumbs to Non usage attrition	no	yes	29	2018-02-01	logged data at least once	2018-08-29
483	SMC	Succumbs to Non usage attrition	no	yes	28	2018-02-01	logged data at least once	2018-02-28
484	SMC	Succumbs to Non usage attrition	no	no	0.01		never logged data
485	SMC	Succumbs to Non usage attrition	no	yes	34	2018-01-27	logged data at least once	2018-03-01
486	SMC	Succumbs to Non usage attrition	no	yes	28	2018-02-01	logged data at least once	2018-02-28
487	SMC	Succumbs to Non usage attrition	no	no	7	2018-01-24	logged data at least once	2018-01-30
488	SMC	Succumbs to Non usage attrition	no	no	1	2018-01-23	logged data at least once	2018-01-23
489	SMC	Succumbs to Non usage attrition	no	no	0.01		never logged data
490	SMC	Succumbs to Non usage attrition	no	yes	35	2018-02-01	logged data at least once	2018-08-01
491	SMC	Succumbs to Non usage attrition	no	no	0.01		never logged data
492	SMC	Succumbs to Non usage attrition	no	yes	21	2018-02-01	logged data at least once	2018-02-21
493	SMC	Succumbs to Non usage attrition	no	no	0.01		never logged data
494	SMC	Succumbs to Non usage attrition	no	no	0.01		never logged data
495	SMC	Succumbs to Non usage attrition	no	yes	29	2018-02-01	logged data at least once	2018-08-25
496	SMC	Succumbs to Non usage attrition	no	no	0.01		never logged data
497	SMC	Succumbs to Non usage attrition	no	no	0.01		never logged data
498	SMC	Succumbs to Non usage attrition	no	no	0.01		never logged data
499	SMC	Succumbs to Non usage attrition	no	yes	31	2018-01-29	logged data at least once	2018-02-28
500	SMC	Succumbs to Non usage attrition	no	no	25	2018-02-01	logged data at least once	2018-02-25
501	SMC	Succumbs to Non usage attrition	no	yes	30	2018-01-31	logged data at least once	2018-08-31
502	SMC	Succumbs to Non usage attrition	no	yes	22	2018-02-01	logged data at least once	2018-02-22
503	SMC	Succumbs to Non usage attrition	no	yes	39	2018-01-29	logged data at least once	2018-03-08
504	SMC	Succumbs to Non usage attrition	no	yes	63	2018-01-01	logged data at least once	2018-03-04
505	SMC	Succumbs to Non usage attrition	no	yes	27	2018-02-01	logged data at least once	2018-02-27
506	SMC	Succumbs to Non usage attrition	no	yes	50	2018-01-22	logged data at least once	2018-03-12
507	SMC	Succumbs to Non usage attrition	no	yes	32	2018-01-29	logged data at least once	2018-03-01
508	SMC	Succumbs to Non usage attrition	no	yes	2	2018-01-29	logged data at least once	2018-01-30
509	SMC	Succumbs to Non usage attrition	no	yes	23	2018-02-01	logged data at least once	2018-08-21
510	SMC	Succumbs to Non usage attrition	no	yes	63	2018-01-25	logged data at least once	2018-03-28
511	SMC	Succumbs to Non usage attrition	no	no	0.01		never logged data
512	SMC	Succumbs to Non usage attrition	no	yes	0.01		never logged data
513	SMC	Succumbs to Non usage attrition	no	yes	28	2018-01-27	logged data at least once	2018-08-28
514	SMC	Succumbs to Non usage attrition	no	yes	51	2018-02-01	logged data at least once	2018-09-27
515	SMC	Succumbs to Non usage attrition	no	yes	26	2018-02-01	logged data at least once	2018-02-26
516	SMC	Succumbs to Non usage attrition	no	yes	29	2018-02-01	logged data at least once	2018-08-28
517	SMC	Succumbs to Non usage attrition	no	yes	38	2018-01-29	logged data at least once	2018-03-07
518	SMC	Succumbs to Non usage attrition	no	yes	49	2018-01-20	logged data at least once	2018-03-09
519	SMC	Succumbs to Non usage attrition	no	yes	0.01		never logged data
520	SMC	Succumbs to Non usage attrition	no	no	0.01		never logged data
521	SMC	Succumbs to Non usage attrition	no	yes	28	2018-02-01	logged data at least once	2018-02-28
522	SMC	Succumbs to Non usage attrition	no	yes	35	2018-01-29	logged data at least once	2018-03-04
523	SMC	Succumbs to Non usage attrition	no	no	0.01		never logged data
524	SMC	Succumbs to Non usage attrition	no	no	0.01		never logged data
525	SMC	Succumbs to Non usage attrition	no	no	0.01		never logged data
526	SMC	Succumbs to Non usage attrition	no	no	0.01		never logged data
527	SMC	Succumbs to Non usage attrition	no	no	0.01		never logged data
528	SMC	Succumbs to Non usage attrition	no	yes	29	2018-02-01	logged data at least once	2018-08-28
529	SMC	Succumbs to Non usage attrition	no	yes	28	2018-02-01	logged data at least once	2018-02-28
530	SMC	Succumbs to Non usage attrition	no	no	0.01		never logged data
531	SMC	Succumbs to Non usage attrition	no	yes	35	2018-02-01	logged data at least once	2018-03-07
532	SMC	Succumbs to Non usage attrition	no	no	0.01		never logged data
533	SMC	Succumbs to Non usage attrition	no	yes	33	2018-01-27	logged data at least once	2018-02-28
534	SMC	Succumbs to Non usage attrition	no	yes	27	2018-02-01	logged data at least once	2018-02-27
535	SMC	Succumbs to Non usage attrition	no	yes	14	2018-01-26	logged data at least once	2018-02-08
536	SMC	Succumbs to Non usage attrition	no	yes	28	2018-01-31	logged data at least once	2018-08-01
537	SMC	Succumbs to Non usage attrition	no	yes	28	2018-02-01	logged data at least once	2018-02-28
538	SMC	Succumbs to Non usage attrition	no	no	0.01		never logged data
539	SMC	Succumbs to Non usage attrition	no	yes	0.01		never logged data
540	SMC	Succumbs to Non usage attrition	no	yes	29	2018-01-31	logged data at least once	2018-02-28
541	SMC	Succumbs to Non usage attrition	no	no	0.01		never logged data
542	SMC	Succumbs to Non usage attrition	no	yes	27	2018-02-01	logged data at least once	2018-02-27
543	SMC	Succumbs to Non usage attrition	no	yes	27	2018-02-01	logged data at least once	2018-02-27
544	SMC	Succumbs to Non usage attrition	no	yes	27	2018-02-01	logged data at least once	2018-02-27
545	SMC	Succumbs to Non usage attrition	no	yes	19	2018-02-01	logged data at least once	2018-02-19
546	SMC	Succumbs to Non usage attrition	no	yes	29	2018-01-31	logged data at least once	2018-02-28
547	SMC	Succumbs to Non usage attrition	no	no	0.01		never logged data
548	SMC	Succumbs to Non usage attrition	no	yes	28	2018-02-01	logged data at least once	2018-02-28
549	SMC	Succumbs to Non usage attrition	no	no	0.01		never logged data
550	SMC	Succumbs to Non usage attrition	no	yes	60	2018-02-01	logged data at least once	2018-06-30
551	SMC	Succumbs to Non usage attrition	no	yes	17	2018-01-26	logged data at least once	2018-02-11
552	SMC	Succumbs to Non usage attrition	yes	yes	71	2018-01-19	logged data at least once	2018-03-30
553	SMC	Succumbs to Non usage attrition	no	no	1	2018-01-25	logged data at least once	2018-01-25
554	SMC	Succumbs to Non usage attrition	yes	yes	45	2018-01-20	logged data at least once	2018-03-05
555	SMC	Succumbs to Non usage attrition	no	yes	26	2018-01-28	logged data at least once	2018-02-22
556	SMC	Succumbs to Non usage attrition	no	no	0.01		never logged data
557	SMC	Succumbs to Non usage attrition	no	no	0.01		never logged data
558	SMC	Succumbs to Non usage attrition	no	no	0.01		never logged data
559	SMC	Succumbs to Non usage attrition	no	no	1	2018-01-26	logged data at least once	2018-01-26
560	SMC	Succumbs to Non usage attrition	no	no	0.01		never logged data
561	SMC	Succumbs to Non usage attrition	no	yes	18	2018-01-31	logged data at least once	2018-02-17
562	SMC	Succumbs to Non usage attrition	no	yes	29	2018-01-31	logged data at least once	2018-02-28
563	SMC	Succumbs to Non usage attrition	yes	no	0.01		never logged data
564	SMC	Succumbs to Non usage attrition	no	yes	36	2018-01-26	logged data at least once	2018-08-10
565	SMC	Succumbs to Non usage attrition	yes	no	18	2018-02-01	logged data at least once	2018-02-18
566	SMC	Succumbs to Non usage attrition	no	no	0.01		never logged data
567	SMC	Succumbs to Non usage attrition	no	yes	29	2018-02-01	logged data at least once	2018-03-01
568	SMC	Succumbs to Non usage attrition	no	yes	27	2018-02-01	logged data at least once	2018-02-27
569	SMC	Succumbs to Non usage attrition	no	no	1	2018-01-26	logged data at least once	2018-01-26
570	SMC	Succumbs to Non usage attrition	no	no	0.01		never logged data
571	SMC	Succumbs to Non usage attrition	no	no	0.01		never logged data
572	SMC	Succumbs to Non usage attrition	no	no	0.01		never logged data
573	SMC	Succumbs to Non usage attrition	no	no	0.01		never logged data
574	SMC	Succumbs to Non usage attrition	no	no	0.01		never logged data
575	SMC	Succumbs to Non usage attrition	no	yes	6	2018-01-27	logged data at least once	2018-02-01
576	SMC	Succumbs to Non usage attrition	no	no	0.01		never logged data
577	SMC	Succumbs to Non usage attrition	yes	no	15	2018-01-22	logged data at least once	2018-02-05
578	SMC	Succumbs to Non usage attrition	no	no	0.01		never logged data
579	SMC	Succumbs to Non usage attrition	no	no	30	2018-01-01	logged data at least once	2018-01-30
580	SMC	Succumbs to Non usage attrition	no	no	0.01		never logged data
581	SMC	Succumbs to Non usage attrition	no	no	2	2018-01-27	logged data at least once	2018-06-12
582	SMC	Succumbs to Non usage attrition	no	no	0.01		never logged data
583	SMC	Succumbs to Non usage attrition	no	yes	28	2018-02-01	logged data at least once	2018-02-28
584	SMC	Succumbs to Non usage attrition	no	no	0.01		never logged data
585	SMC	Succumbs to Non usage attrition	no	no	0.01		never logged data
586	SMC	Succumbs to Non usage attrition	no	no	0.01		never logged data
587	SMC	Succumbs to Non usage attrition	no	no	0.01		never logged data
588	SMC	Succumbs to Non usage attrition	no	no	0.01		never logged data
589	SMC	Succumbs to Non usage attrition	no	yes	40	2018-01-21	logged data at least once	2019-02-20
590	SMC	Succumbs to Non usage attrition	no	no	0.01		never logged data
591	SMC	Succumbs to Non usage attrition	no	no	0.01		never logged data
592	SMC	Succumbs to Non usage attrition	no	no	10	2018-01-28	logged data at least once	2018-02-06
593	SMC	Never succumbs to non usage attrition	yes	no	365	2018-01-01	logged data at least once	2019-02-21
594	SMC	Succumbs to Non usage attrition	yes	no	19	2018-01-28	logged data at least once	2019-02-18
595	SMC	Succumbs to Non usage attrition	no	no	0.01		never logged data
596	SMC	Succumbs to Non usage attrition	no	no	0.01		never logged data
597	SMC	Succumbs to Non usage attrition	no	no	0.01		never logged data
598	SMC	Succumbs to Non usage attrition	yes	no	11	2018-01-30	logged data at least once	2018-02-09
599	SMC	Succumbs to Non usage attrition	no	no	0.01		never logged data
600	SMC	Succumbs to Non usage attrition	no	yes	12	2018-02-01	logged data at least once	2018-02-12
601	SMC	Succumbs to Non usage attrition	no	no	0.01		never logged data
602	SMC	Succumbs to Non usage attrition	yes	no	81	2018-01-22	logged data at least once	2018-04-12
603	SMC	Succumbs to Non usage attrition	no	no	0.01		never logged data
604	SMC	Succumbs to Non usage attrition	no	no	7	2018-01-21	logged data at least once	2018-01-27
605	SMC	Succumbs to Non usage attrition	no	no	0.01		never logged data
606	SMC	Succumbs to Non usage attrition	no	no	0.01		never logged data
607	SMC	Succumbs to Non usage attrition	no	no	0.01		never logged data
608	SMC	Succumbs to Non usage attrition	no	no	9	2018-01-01	logged data at least once	2018-01-28
609	SMC	Succumbs to Non usage attrition	no	no	1	2018-01-28	logged data at least once	2018-01-28
610	SMC	Succumbs to Non usage attrition	no	yes	15	2018-02-01	logged data at least once	2018-02-15
611	SMC	Succumbs to Non usage attrition	yes	no	13	2018-01-22	logged data at least once	2018-02-03
612	SMC	Succumbs to Non usage attrition	no	no	0.01		never logged data
613	SMC	Succumbs to Non usage attrition	no	no	0.01		never logged data
614	SMC	Succumbs to Non usage attrition	no	no	0.01		never logged data
615	SMC	Succumbs to Non usage attrition	no	yes	48	2018-01-28	logged data at least once	2018-03-16
616	SMC	Succumbs to Non usage attrition	no	no	0.01		never logged data
617	SMC	Succumbs to Non usage attrition	no	no	0.01		never logged data
618	SMC	Succumbs to Non usage attrition	no	no	0.01		never logged data
619	SMC	Succumbs to Non usage attrition	no	no	0.01		never logged data
620	SMC	Succumbs to Non usage attrition	no	yes	25	2018-02-01	logged data at least once	2018-02-25
621	SMC	Succumbs to Non usage attrition	no	no	0.01		never logged data
622	SMC	Succumbs to Non usage attrition	no	no	0.01		never logged data
623	SMC	Succumbs to Non usage attrition	no	no	0.01		never logged data
624	SMC	Succumbs to Non usage attrition	no	no	1	2018-01-29	logged data at least once	2018-01-29
625	SMC	Succumbs to Non usage attrition	no	no	0.01		never logged data
626	SMC	Succumbs to Non usage attrition	no	no	0.01		never logged data
627	SMC	Succumbs to Non usage attrition	no	yes	32	2018-01-30	logged data at least once	2018-03-02
628	SMC	Succumbs to Non usage attrition	no	no	0.01		never logged data
629	SMC	Succumbs to Non usage attrition	no	no	0.01		never logged data
630	SMC	Succumbs to Non usage attrition	no	no	0.01		never logged data
631	SMC	Succumbs to Non usage attrition	no	yes	29	2018-01-31	logged data at least once	2018-02-28
632	SMC	Succumbs to Non usage attrition	no	yes	29	2018-02-01	logged data at least once	2018-08-05
633	SMC	Succumbs to Non usage attrition	no	no	0.01		never logged data
634	SMC	Succumbs to Non usage attrition	no	no	0.01		never logged data
635	SMC	Succumbs to Non usage attrition	no	yes	30	2018-01-30	logged data at least once	2018-02-28
636	SMC	Succumbs to Non usage attrition	no	yes	32	2018-01-29	logged data at least once	2018-08-29
637	SMC	Succumbs to Non usage attrition	no	yes	28	2018-02-01	logged data at least once	2018-02-28
638	SMC	Succumbs to Non usage attrition	no	yes	29	2018-01-31	logged data at least once	2018-08-28
639	SMC	Succumbs to Non usage attrition	no	no	0.01		never logged data
640	SMC	Succumbs to Non usage attrition	yes	no	9	2018-01-29	logged data at least once	2018-02-06
641	SMC	Succumbs to Non usage attrition	no	yes	28	2018-02-01	logged data at least once	2018-02-28
642	SMC	Succumbs to Non usage attrition	yes	yes	56	2018-01-29	logged data at least once	2018-03-25
643	SMC	Succumbs to Non usage attrition	no	yes	35	2018-01-26	logged data at least once	2018-08-27
644	SMC	Succumbs to Non usage attrition	no	yes	31	2018-01-29	logged data at least once	2018-02-28
645	SMC	Succumbs to Non usage attrition	no	yes	31	2018-01-26	logged data at least once	2018-02-25
646	SMC	Succumbs to Non usage attrition	no	no	76	2018-01-29	logged data at least once	2018-04-14
647	SMC	Succumbs to Non usage attrition	no	yes	31	2018-01-29	logged data at least once	2018-02-28
648	SMC	Succumbs to Non usage attrition	no	yes	96	2018-02-01	logged data at least once	2018-08-31
649	SMC	Succumbs to Non usage attrition	no	yes	28	2018-02-01	logged data at least once	2018-08-19
650	SMC	Succumbs to Non usage attrition	no	yes	61	2018-01-01	logged data at least once	2018-08-28
651	SMC	Succumbs to Non usage attrition	no	yes	35	2018-01-25	logged data at least once	2018-02-28
652	SMC	Succumbs to Non usage attrition	no	yes	29	2018-01-31	logged data at least once	2018-02-28
653	SMC	Succumbs to Non usage attrition	no	yes	57	2018-01-01	logged data at least once	2018-02-26
654	SMC	Succumbs to Non usage attrition	no	yes	28	2018-02-01	logged data at least once	2018-02-28
655	SMC	Succumbs to Non usage attrition	no	yes	48	2018-02-01	logged data at least once	2018-03-20
656	SMC	Succumbs to Non usage attrition	no	yes	22	2018-01-23	logged data at least once	2019-01-18
657	SMC	Succumbs to Non usage attrition	no	yes	34	2018-01-27	logged data at least once	2019-02-07
658	SMC	Succumbs to Non usage attrition	no	yes	19	2018-02-01	logged data at least once	2018-02-19
659	SMC	Succumbs to Non usage attrition	no	no	0.01		never logged data
660	SMC	Succumbs to Non usage attrition	no	yes	27	2018-02-01	logged data at least once	2019-02-11
661	SMC	Succumbs to Non usage attrition	no	yes	28	2018-02-01	logged data at least once	2018-02-28
662	SMC	Succumbs to Non usage attrition	no	yes	29	2018-02-01	logged data at least once	2018-08-28
663	SMC	Succumbs to Non usage attrition	no	yes	28	2018-02-01	logged data at least once	2018-02-28
664	SMC	Succumbs to Non usage attrition	no	no	0.01		never logged data
665	SMC	Succumbs to Non usage attrition	no	yes	18	2018-02-01	logged data at least once	2018-02-18
666	SMC	Succumbs to Non usage attrition	no	yes	28	2018-02-01	logged data at least once	2018-02-28
667	SMC	Succumbs to Non usage attrition	no	yes	28	2018-02-01	logged data at least once	2018-02-28
668	SMC	Succumbs to Non usage attrition	no	yes	0.01		never logged data
669	SMC	Succumbs to Non usage attrition	no	yes	62	2018-02-01	logged data at least once	2018-10-16
670	SMC	Succumbs to Non usage attrition	no	yes	31	2018-01-29	logged data at least once	2018-02-28
671	SMC	Succumbs to Non usage attrition	no	no	0.01		never logged data
672	SMC	Succumbs to Non usage attrition	no	yes	28	2018-02-01	logged data at least once	2018-02-28
673	SMC	Succumbs to Non usage attrition	no	yes	18	2018-02-01	logged data at least once	2018-02-18
674	SMC	Succumbs to Non usage attrition	no	no	0.01		never logged data
675	SMC	Succumbs to Non usage attrition	no	yes	28	2018-02-01	logged data at least once	2018-02-28
676	SMC	Succumbs to Non usage attrition	no	yes	28	2018-02-01	logged data at least once	2018-02-28
677	SMC	Succumbs to Non usage attrition	no	yes	13	2018-02-01	logged data at least once	2018-02-13
678	SMC	Succumbs to Non usage attrition	no	yes	27	2018-01-31	logged data at least once	2018-08-02
679	SMC	Succumbs to Non usage attrition	no	yes	28	2018-02-01	logged data at least once	2018-02-28
680	SMC	Succumbs to Non usage attrition	no	yes	28	2018-02-01	logged data at least once	2018-02-28
681	SMC	Succumbs to Non usage attrition	no	yes	14	2018-02-01	logged data at least once	2018-02-14
682	SMC	Succumbs to Non usage attrition	no	no	0.01		never logged data
683	SMC	Succumbs to Non usage attrition	no	yes	28	2018-02-01	logged data at least once	2018-02-28
684	SMC	Succumbs to Non usage attrition	yes	no	102	2018-01-01	logged data at least once	2018-04-12
685	SMC	Succumbs to Non usage attrition	no	no	30	2018-01-17	logged data at least once	2018-02-15
686	SMC	Succumbs to Non usage attrition	no	yes	27	2018-02-01	logged data at least once	2018-02-27
687	SMC	Succumbs to Non usage attrition	no	yes	21	2018-02-01	logged data at least once	2018-02-21
688	SMC	Succumbs to Non usage attrition	no	yes	26	2018-02-01	logged data at least once	2018-02-26
689	SMC	Succumbs to Non usage attrition	no	yes	26	2018-02-01	logged data at least once	2018-02-26
690	SMC	Succumbs to Non usage attrition	no	yes	34	2018-02-01	logged data at least once	2018-03-06
691	SMC	Succumbs to Non usage attrition	no	yes	28	2018-02-01	logged data at least once	2018-02-28
692	SMC	Succumbs to Non usage attrition	no	yes	26	2018-02-01	logged data at least once	2018-02-26
693	SMC	Succumbs to Non usage attrition	no	yes	28	2018-02-01	logged data at least once	2018-02-28
694	SMC	Succumbs to Non usage attrition	no	no	0.01		never logged data
695	SMC	Succumbs to Non usage attrition	no	yes	29	2018-01-31	logged data at least once	2018-02-28
696	SMC	Succumbs to Non usage attrition	no	yes	27	2018-02-01	logged data at least once	2018-02-27
697	SMC	Succumbs to Non usage attrition	no	yes	43	2018-02-01	logged data at least once	2018-03-15
698	SMC	Succumbs to Non usage attrition	no	yes	27	2018-02-01	logged data at least once	2018-08-27
699	SMC	Succumbs to Non usage attrition	yes	no	81	2018-01-29	logged data at least once	2018-10-17
700	SMC	Succumbs to Non usage attrition	no	no	0.01		never logged data
701	SMC	Succumbs to Non usage attrition	no	yes	28	2018-02-01	logged data at least once	2018-02-28
702	SMC	Succumbs to Non usage attrition	no	no	0.01		never logged data
703	SMC	Succumbs to Non usage attrition	no	yes	31	2018-01-29	logged data at least once	2018-02-28
704	SMC	Succumbs to Non usage attrition	no	no	0.01		never logged data
705	SMC	Succumbs to Non usage attrition	no	no	0.01		never logged data
706	SMC	Succumbs to Non usage attrition	no	no	0.01		never logged data
707	SMC	Succumbs to Non usage attrition	no	yes	30	2018-01-30	logged data at least once	2018-02-28
708	SMC	Succumbs to Non usage attrition	no	yes	0.01		never logged data
709	SMC	Succumbs to Non usage attrition	no	yes	29	2018-01-30	logged data at least once	2018-02-27
710	SMC	Succumbs to Non usage attrition	no	yes	28	2018-02-01	logged data at least once	2018-02-28
711	SMC	Succumbs to Non usage attrition	no	no	0.01		never logged data
712	SMC	Succumbs to Non usage attrition	no	yes	29	2018-01-31	logged data at least once	2018-02-28
713	SMC	Succumbs to Non usage attrition	no	no	0.01		never logged data
714	SMC	Succumbs to Non usage attrition	no	no	0.01		never logged data
715	SMC	Succumbs to Non usage attrition	no	yes	28	2018-02-01	logged data at least once	2018-02-28
716	SMC	Succumbs to Non usage attrition	no	no	0.01		never logged data
717	SMC	Succumbs to Non usage attrition	no	no	10	2018-01-29	logged data at least once	2018-02-07
718	SMC	Succumbs to Non usage attrition	no	yes	34	2018-01-25	logged data at least once	2018-08-28
719	SMC	Succumbs to Non usage attrition	no	yes	28	2018-02-01	logged data at least once	2018-02-28
720	SMC	Succumbs to Non usage attrition	no	yes	13	2018-02-01	logged data at least once	2018-02-13
721	SMC	Succumbs to Non usage attrition	no	yes	26	2018-02-01	logged data at least once	2018-02-26
722	SMC	Succumbs to Non usage attrition	no	no	0.01		never logged data
723	SMC	Succumbs to Non usage attrition	no	yes	25	2018-02-01	logged data at least once	2018-02-25
724	SMC	Succumbs to Non usage attrition	no	yes	37	2018-01-24	logged data at least once	2018-08-24
725	SMC	Succumbs to Non usage attrition	no	no	0.01		never logged data
726	SMC	Succumbs to Non usage attrition	no	yes	28	2018-02-01	logged data at least once	2018-02-28
727	SMC	Succumbs to Non usage attrition	no	yes	36	2018-01-24	logged data at least once	2018-02-28
728	SMC	Succumbs to Non usage attrition	no	yes	29	2018-02-01	logged data at least once	2018-08-27
729	SMC	Succumbs to Non usage attrition	no	yes	28	2018-02-01	logged data at least once	2018-02-28
730	SMC	Succumbs to Non usage attrition	no	yes	20	2018-02-01	logged data at least once	2018-02-20
731	SMC	Succumbs to Non usage attrition	no	no	0.01		never logged data
732	SMC	Succumbs to Non usage attrition	no	yes	19	2018-02-01	logged data at least once	2018-02-19
733	SMC	Succumbs to Non usage attrition	no	no	0.01		never logged data
734	SMC	Never succumbs to non usage attrition	no	yes	365	2018-01-31	logged data at least once	2019-02-18
735	SMC	Succumbs to Non usage attrition	no	no	0.01		never logged data
736	SMC	Succumbs to Non usage attrition	no	yes	29	2018-01-31	logged data at least once	2018-02-28
737	SMC	Succumbs to Non usage attrition	no	no	13	2018-01-31	logged data at least once	2018-02-12
738	SMC	Succumbs to Non usage attrition	no	yes	32	2018-01-28	logged data at least once	2018-02-28
739	SMC	Succumbs to Non usage attrition	no	yes	6	2018-02-01	logged data at least once	2018-02-06
740	SMC	Succumbs to Non usage attrition	no	yes	27	2018-02-01	logged data at least once	2018-02-27
741	SMC	Succumbs to Non usage attrition	no	no	0.01		never logged data
742	SMC	Succumbs to Non usage attrition	no	no	0.01		never logged data
743	SMC	Succumbs to Non usage attrition	no	no	28	2018-02-01	logged data at least once	2018-02-28
744	SMC	Succumbs to Non usage attrition	no	no	0.01		never logged data
745	SMC	Succumbs to Non usage attrition	no	yes	27	2018-02-02	logged data at least once	2018-02-28
746	SMC	Succumbs to Non usage attrition	no	no	0.01		never logged data
747	SMC	Succumbs to Non usage attrition	no	yes	21	2018-02-01	logged data at least once	2018-02-21
748	SMC	Succumbs to Non usage attrition	no	yes	49	2018-02-01	logged data at least once	2018-10-07
749	SMC	Succumbs to Non usage attrition	no	yes	30	2018-01-31	logged data at least once	2018-03-01
750	SMC	Succumbs to Non usage attrition	no	yes	92	2018-01-29	logged data at least once	2018-04-30
751	SMC	Succumbs to Non usage attrition	no	yes	34	2018-01-30	logged data at least once	2018-03-04
752	SMC	Succumbs to Non usage attrition	no	yes	28	2018-02-01	logged data at least once	2018-02-28
753	SMC	Succumbs to Non usage attrition	no	yes	28	2018-01-31	logged data at least once	2018-02-27
754	SMC	Succumbs to Non usage attrition	no	no	2	2018-01-29	logged data at least once	2018-01-30
755	SMC	Succumbs to Non usage attrition	no	yes	29	2018-02-02	logged data at least once	2018-03-02
756	SMC	Succumbs to Non usage attrition	no	yes	0.01		never logged data
757	SMC	Succumbs to Non usage attrition	no	no	0.01		never logged data
758	SMC	Succumbs to Non usage attrition	no	yes	17	2018-02-01	logged data at least once	2018-08-28
759	SMC	Never succumbs to non usage attrition	yes	yes	365	2018-01-26	logged data at least once	2019-02-18
760	SMC	Succumbs to Non usage attrition	no	yes	28	2018-02-01	logged data at least once	2018-02-28
761	SMC	Succumbs to Non usage attrition	no	yes	19	2018-02-01	logged data at least once	2018-08-28
762	SMC	Succumbs to Non usage attrition	no	yes	23	2018-01-30	logged data at least once	2018-10-30
763	SMC	Succumbs to Non usage attrition	no	yes	18	2018-02-01	logged data at least once	2018-02-18
764	SMC	Succumbs to Non usage attrition	no	yes	63	2018-02-07	logged data at least once	2018-04-10
765	SMC	Succumbs to Non usage attrition	no	yes	28	2018-02-01	logged data at least once	2018-02-28
766	SMC	Succumbs to Non usage attrition	no	yes	27	2018-01-25	logged data at least once	2018-08-20
767	SMC	Succumbs to Non usage attrition	no	yes	28	2018-01-24	logged data at least once	2018-08-09
768	SMC	Succumbs to Non usage attrition	no	yes	26	2018-02-01	logged data at least once	2018-02-26
769	SMC	Succumbs to Non usage attrition	no	yes	48	2018-02-01	logged data at least once	2018-10-08
770	SMC	Succumbs to Non usage attrition	no	yes	26	2018-02-01	logged data at least once	2018-02-26
771	SMC	Succumbs to Non usage attrition	no	yes	19	2018-02-01	logged data at least once	2018-08-28
772	SMC	Succumbs to Non usage attrition	no	yes	18	2018-02-01	logged data at least once	2018-02-18
773	SMC	Succumbs to Non usage attrition	no	yes	28	2018-02-01	logged data at least once	2018-02-28
774	SMC	Succumbs to Non usage attrition	no	no	0.01		never logged data
775	SMC	Succumbs to Non usage attrition	no	yes	20	2018-02-01	logged data at least once	2018-02-20
776	SMC	Succumbs to Non usage attrition	no	no	0.01		never logged data
777	SMC	Succumbs to Non usage attrition	no	no	2	2018-01-30	logged data at least once	2019-01-08
778	SMC	Succumbs to Non usage attrition	no	no	0.01		never logged data
779	SMC	Succumbs to Non usage attrition	no	no	0.01		never logged data
780	SMC	Succumbs to Non usage attrition	no	no	0.01		never logged data
781	SMC	Succumbs to Non usage attrition	no	no	0.01		never logged data
782	SMC	Succumbs to Non usage attrition	no	no	0.01		never logged data
783	SMC	Succumbs to Non usage attrition	no	yes	28	2018-02-01	logged data at least once	2018-02-28
784	SMC	Succumbs to Non usage attrition	no	yes	29	2018-02-01	logged data at least once	2018-08-31
785	SMC	Succumbs to Non usage attrition	no	yes	20	2018-02-01	logged data at least once	2018-02-20
786	SMC	Succumbs to Non usage attrition	no	yes	11	2018-02-01	logged data at least once	2018-02-11
787	SMC	Succumbs to Non usage attrition	no	yes	39	2018-01-27	logged data at least once	2018-03-06
788	SMC	Succumbs to Non usage attrition	no	yes	28	2018-02-01	logged data at least once	2018-02-28
789	SMC	Succumbs to Non usage attrition	no	no	0.01		never logged data
790	SMC	Succumbs to Non usage attrition	no	no	0.01		never logged data
791	SMC	Succumbs to Non usage attrition	no	yes	29	2018-01-31	logged data at least once	2018-08-28
792	SMC	Succumbs to Non usage attrition	no	yes	28	2018-02-01	logged data at least once	2018-02-28
793	SMC	Succumbs to Non usage attrition	no	no	0.01		never logged data
794	SMC	Succumbs to Non usage attrition	no	no	5	2018-01-28	logged data at least once	2018-02-01
795	SMC	Succumbs to Non usage attrition	no	yes	28	2018-02-01	logged data at least once	2018-02-28
796	SMC	Succumbs to Non usage attrition	no	no	81	2018-01-29	logged data at least once	2018-04-19
797	SMC	Succumbs to Non usage attrition	no	yes	17	2018-01-30	logged data at least once	2018-02-15
798	SMC	Succumbs to Non usage attrition	no	yes	27	2018-02-01	logged data at least once	2018-02-27
799	SMC	Succumbs to Non usage attrition	no	yes	5	2018-02-01	logged data at least once	2018-02-05
800	SMC	Succumbs to Non usage attrition	no	no	20	2018-01-29	logged data at least once	2018-02-17
801	SMC	Succumbs to Non usage attrition	no	yes	28	2018-02-01	logged data at least once	2018-02-28
802	SMC	Succumbs to Non usage attrition	no	yes	27	2018-02-01	logged data at least once	2018-02-27
803	SMC	Succumbs to Non usage attrition	no	yes	14	2018-02-01	logged data at least once	2018-02-14
804	SMC	Succumbs to Non usage attrition	no	yes	27	2018-02-01	logged data at least once	2018-02-27
805	SMC	Succumbs to Non usage attrition	no	no	0.01		never logged data
806	SMC	Succumbs to Non usage attrition	no	no	0.01		never logged data
807	SMC	Succumbs to Non usage attrition	no	no	0.01		never logged data
808	SMC	Succumbs to Non usage attrition	no	no	0.01		never logged data
809	SMC	Succumbs to Non usage attrition	no	no	0.01		never logged data
810	SMC	Succumbs to Non usage attrition	no	no	0.01		never logged data
811	SMC	Succumbs to Non usage attrition	no	no	0.01		never logged data
812	SMC	Succumbs to Non usage attrition	no	yes	28	2018-02-01	logged data at least once	2018-02-28
813	SMC	Succumbs to Non usage attrition	no	no	0.01		never logged data
814	SMC	Succumbs to Non usage attrition	no	yes	59	2018-01-31	logged data at least once	2018-03-30
815	SMC	Succumbs to Non usage attrition	no	no	0.01		never logged data
816	SMC	Succumbs to Non usage attrition	no	yes	28	2018-02-01	logged data at least once	2018-02-28
817	SMC	Succumbs to Non usage attrition	no	yes	47	2018-02-01	logged data at least once	2018-03-19
818	SMC	Succumbs to Non usage attrition	no	yes	50	2018-02-01	logged data at least once	2018-08-30
819	SMC	Succumbs to Non usage attrition	no	no	0.01		never logged data
820	SMC	Succumbs to Non usage attrition	no	yes	32	2018-02-01	logged data at least once	2018-03-04
821	SMC	Succumbs to Non usage attrition	no	no	0.01		never logged data
822	SMC	Succumbs to Non usage attrition	no	yes	26	2018-02-01	logged data at least once	2018-02-26
823	SMC	Succumbs to Non usage attrition	no	yes	28	2018-02-01	logged data at least once	2018-02-28
824	SMC	Succumbs to Non usage attrition	no	yes	28	2018-02-01	logged data at least once	2018-02-28
825	SMC	Succumbs to Non usage attrition	no	yes	28	2018-02-01	logged data at least once	2018-02-28
826	SMC	Succumbs to Non usage attrition	no	no	0.01		never logged data
827	SMC	Succumbs to Non usage attrition	no	yes	29	2018-02-01	logged data at least once	2018-08-28
828	SMC	Succumbs to Non usage attrition	no	yes	28	2018-02-01	logged data at least once	2018-02-28
829	SMC	Succumbs to Non usage attrition	no	no	0.01		never logged data
830	SMC	Succumbs to Non usage attrition	no	yes	47	2018-02-01	logged data at least once	2018-03-19
831	SMC	Succumbs to Non usage attrition	no	yes	28	2018-02-01	logged data at least once	2018-02-28
832	SMC	Succumbs to Non usage attrition	yes	yes	29	2018-01-25	logged data at least once	2018-05-22
833	SMC	Succumbs to Non usage attrition	no	yes	27	2018-02-02	logged data at least once	2018-02-28
834	SMC	Succumbs to Non usage attrition	no	yes	42	2018-02-01	logged data at least once	2018-03-14
835	SMC	Succumbs to Non usage attrition	no	yes	19	2018-02-01	logged data at least once	2018-02-19
836	SMC	Succumbs to Non usage attrition	no	yes	17	2018-02-01	logged data at least once	2018-02-17
837	SMC	Succumbs to Non usage attrition	no	yes	16	2018-02-01	logged data at least once	2018-02-16
838	SMC	Succumbs to Non usage attrition	no	no	0.01		never logged data
839	SMC	Succumbs to Non usage attrition	no	yes	20	2018-02-01	logged data at least once	2018-02-20
840	SMC	Succumbs to Non usage attrition	no	yes	14	2018-02-01	logged data at least once	2018-02-14
841	SMC	Succumbs to Non usage attrition	no	yes	28	2018-02-01	logged data at least once	2018-02-28
842	SMC	Succumbs to Non usage attrition	no	yes	28	2018-02-01	logged data at least once	2018-02-28
843	SMC	Succumbs to Non usage attrition	no	yes	14	2018-02-01	logged data at least once	2018-02-14
844	SMC	Succumbs to Non usage attrition	no	no	0.01		never logged data
845	SMC	Succumbs to Non usage attrition	no	no	0.01		never logged data
846	SMC	Succumbs to Non usage attrition	no	yes	23	2018-02-01	logged data at least once	2018-02-23
847	SMC	Succumbs to Non usage attrition	no	yes	23	2018-02-01	logged data at least once	2018-02-23
848	SMC	Succumbs to Non usage attrition	no	yes	19	2018-02-01	logged data at least once	2018-02-19
849	SMC	Succumbs to Non usage attrition	no	yes	29	2018-02-01	logged data at least once	2018-08-28
850	SMC	Succumbs to Non usage attrition	no	yes	27	2018-02-01	logged data at least once	2018-02-27
851	SMC	Succumbs to Non usage attrition	no	yes	21	2018-02-01	logged data at least once	2018-02-21
852	SMC	Succumbs to Non usage attrition	no	yes	26	2018-02-01	logged data at least once	2018-02-26
853	SMC	Succumbs to Non usage attrition	no	yes	27	2018-02-01	logged data at least once	2018-02-27
854	SMC	Succumbs to Non usage attrition	no	yes	28	2018-02-01	logged data at least once	2018-02-28
855	SMC	Succumbs to Non usage attrition	no	yes	55	2018-02-01	logged data at least once	2018-03-27
856	SMC	Succumbs to Non usage attrition	no	no	0.01		never logged data
857	SMC	Succumbs to Non usage attrition	no	yes	28	2018-02-01	logged data at least once	2018-02-28
858	SMC	Succumbs to Non usage attrition	no	no	0.01		never logged data
859	SMC	Succumbs to Non usage attrition	no	no	0.01		never logged data
860	SMC	Succumbs to Non usage attrition	no	no	0.01		never logged data
861	SMC	Succumbs to Non usage attrition	no	yes	28	2018-02-01	logged data at least once	2018-02-28
862	SMC	Succumbs to Non usage attrition	no	yes	19	2018-02-01	logged data at least once	2018-02-19
863	SMC	Succumbs to Non usage attrition	no	yes	58	2018-01-01	logged data at least once	2018-02-27
864	SMC	Succumbs to Non usage attrition	no	yes	26	2018-02-01	logged data at least once	2018-02-26
865	SMC	Succumbs to Non usage attrition	no	yes	29	2018-02-01	logged data at least once	2018-08-28
866	SMC	Succumbs to Non usage attrition	no	yes	0.01		never logged data
867	SMC	Succumbs to Non usage attrition	no	yes	28	2018-02-01	logged data at least once	2018-02-28
868	SMC	Succumbs to Non usage attrition	no	yes	19	2018-01-31	logged data at least once	2018-02-18
869	SMC	Succumbs to Non usage attrition	no	yes	26	2018-02-01	logged data at least once	2018-02-26
870	SMC	Succumbs to Non usage attrition	no	yes	20	2018-02-01	logged data at least once	2018-02-20
871	SMC	Succumbs to Non usage attrition	no	yes	20	2018-02-01	logged data at least once	2018-02-20
872	SMC	Succumbs to Non usage attrition	no	yes	28	2018-02-01	logged data at least once	2018-02-28
873	SMC	Succumbs to Non usage attrition	no	yes	19	2018-02-01	logged data at least once	2018-02-19
874	SMC	Succumbs to Non usage attrition	no	yes	28	2018-02-01	logged data at least once	2018-02-28
875	SMC	Succumbs to Non usage attrition	no	yes	28	2018-02-01	logged data at least once	2018-02-28
876	SMC	Succumbs to Non usage attrition	no	yes	28	2018-02-01	logged data at least once	2018-02-28
877	SMC	Succumbs to Non usage attrition	no	no	0.01		never logged data
878	SMC	Succumbs to Non usage attrition	no	yes	25	2018-02-04	logged data at least once	2018-02-28
879	SMC	Succumbs to Non usage attrition	no	yes	28	2018-02-01	logged data at least once	2018-02-28
880	SMC	Succumbs to Non usage attrition	no	yes	0.01		never logged data
881	SMC	Succumbs to Non usage attrition	no	yes	28	2018-02-01	logged data at least once	2018-02-28
882	SMC	Succumbs to Non usage attrition	no	no	0.01		never logged data
883	SMC	Succumbs to Non usage attrition	no	no	0.01		never logged data
884	SMC	Succumbs to Non usage attrition	no	yes	55	2018-02-01	logged data at least once	2018-11-05
885	SMC	Succumbs to Non usage attrition	no	yes	0.01		never logged data
886	SMC	Succumbs to Non usage attrition	no	no	0.01		never logged data
887	SMC	Succumbs to Non usage attrition	no	yes	24	2018-02-01	logged data at least once	2018-02-24
888	SMC	Succumbs to Non usage attrition	no	yes	28	2018-02-01	logged data at least once	2018-02-28
889	SMC	Succumbs to Non usage attrition	no	yes	15	2018-02-01	logged data at least once	2018-02-15
890	SMC	Succumbs to Non usage attrition	no	yes	26	2018-02-01	logged data at least once	2018-02-26
891	SMC	Succumbs to Non usage attrition	no	no	1	2018-01-31	logged data at least once	2018-01-31
892	SMC	Succumbs to Non usage attrition	no	yes	28	2018-02-01	logged data at least once	2018-02-28
893	SMC	Succumbs to Non usage attrition	no	no	0.01		never logged data
894	SMC	Succumbs to Non usage attrition	no	no	0.01		never logged data
895	SMC	Succumbs to Non usage attrition	no	no	8	2018-02-01	logged data at least once	2018-02-08
896	SMC	Succumbs to Non usage attrition	no	no	0.01		never logged data
897	SMC	Succumbs to Non usage attrition	no	no	0.01		never logged data
898	SMC	Succumbs to Non usage attrition	no	no	0.01		never logged data
899	SMC	Succumbs to Non usage attrition	no	yes	15	2018-02-01	logged data at least once	2018-02-15
900	SMC	Succumbs to Non usage attrition	no	no	0.01		never logged data
901	SMC	Succumbs to Non usage attrition	no	no	0.01		never logged data
902	SMC	Succumbs to Non usage attrition	no	no	103	2018-01-11	logged data at least once	2018-04-23
903	SMC	Succumbs to Non usage attrition	no	no	0.01		never logged data
904	SMC	Succumbs to Non usage attrition	no	no	0.01		never logged data
905	SMC	Succumbs to Non usage attrition	yes	no	8	2018-01-26	logged data at least once	2018-02-02
906	SMC	Succumbs to Non usage attrition	yes	no	3	2018-01-29	logged data at least once	2018-01-31
907	SMC	Succumbs to Non usage attrition	no	yes	4	2018-02-01	logged data at least once	2018-02-04
908	SMC	Succumbs to Non usage attrition	no	yes	25	2018-02-04	logged data at least once	2018-02-28
909	SMC	Succumbs to Non usage attrition	no	no	0.01		never logged data
910	SMC	Succumbs to Non usage attrition	no	no	0.01		never logged data
911	SMC	Succumbs to Non usage attrition	no	no	8	2018-01-25	logged data at least once	2018-02-01
912	SMC	Succumbs to Non usage attrition	no	yes	27	2018-02-01	logged data at least once	2018-02-27
913	SMC	Succumbs to Non usage attrition	no	no	18	2018-02-01	logged data at least once	2018-02-18
914	SMC	Succumbs to Non usage attrition	no	yes	27	2018-02-01	logged data at least once	2018-02-27
915	SMC	Succumbs to Non usage attrition	no	yes	28	2018-02-01	logged data at least once	2018-02-28
916	SMC	Succumbs to Non usage attrition	no	yes	20	2018-01-17	logged data at least once	2018-02-05
917	SMC	Succumbs to Non usage attrition	no	no	0.01		never logged data
918	SMC	Succumbs to Non usage attrition	no	no	0.01		never logged data
919	SMC	Succumbs to Non usage attrition	no	yes	50	2018-02-01	logged data at least once	2018-03-22
920	SMC	Succumbs to Non usage attrition	no	yes	28	2018-02-01	logged data at least once	2018-02-28
921	SMC	Succumbs to Non usage attrition	no	no	0.01		never logged data
922	SMC	Succumbs to Non usage attrition	no	no	0.01		never logged data
923	SMC	Succumbs to Non usage attrition	no	no	0.01		never logged data
924	SMC	Succumbs to Non usage attrition	no	no	28	2018-02-01	logged data at least once	2018-02-28
925	SMC	Succumbs to Non usage attrition	no	yes	29	2018-02-01	logged data at least once	2018-08-27
926	SMC	Succumbs to Non usage attrition	no	yes	61	2018-02-12	logged data at least once	2018-04-13
927	SMC	Succumbs to Non usage attrition	no	no	28	2018-02-01	logged data at least once	2018-02-28
928	SMC	Succumbs to Non usage attrition	no	yes	29	2018-02-01	logged data at least once	2018-08-28
929	SMC	Succumbs to Non usage attrition	no	yes	16	2018-01-31	logged data at least once	2018-02-15
930	SMC	Succumbs to Non usage attrition	no	no	23	2018-01-29	logged data at least once	2018-02-20
931	SMC	Succumbs to Non usage attrition	no	no	0.01		never logged data
932	SMC	Succumbs to Non usage attrition	no	no	0.01		never logged data
933	SMC	Succumbs to Non usage attrition	no	no	0.01		never logged data
934	SMC	Succumbs to Non usage attrition	no	no	0.01		never logged data
935	SMC	Succumbs to Non usage attrition	no	no	0.01		never logged data
936	SMC	Succumbs to Non usage attrition	no	no	0.01		never logged data
937	SMC	Succumbs to Non usage attrition	no	no	28	2018-02-01	logged data at least once	2018-02-28
938	SMC	Succumbs to Non usage attrition	no	yes	31	2018-07-29	logged data at least once	2018-08-28
939	SMC	Succumbs to Non usage attrition	no	yes	1	2018-02-01	logged data at least once	2018-02-01
940	SMC	Succumbs to Non usage attrition	no	yes	27	2018-02-01	logged data at least once	2018-08-12
941	SMC	Succumbs to Non usage attrition	no	no	0.01		never logged data
942	SMC	Succumbs to Non usage attrition	no	no	17	2018-02-02	logged data at least once	2018-02-18
943	SMC	Succumbs to Non usage attrition	no	no	1	2018-02-01	logged data at least once	2018-02-01
944	SMC	Succumbs to Non usage attrition	no	yes	60	2018-02-01	logged data at least once	2018-06-30
945	SMC	Succumbs to Non usage attrition	no	no	10	2018-02-01	logged data at least once	2018-02-10
946	SMC	Succumbs to Non usage attrition	no	no	0.01		never logged data
947	SMC	Succumbs to Non usage attrition	no	no	1	2018-02-01	logged data at least once	2018-02-01
948	SMC	Succumbs to Non usage attrition	no	no	3	2018-02-01	logged data at least once	2018-02-03
949	SMC	Succumbs to Non usage attrition	no	no	0.01		never logged data
950	SMC	Succumbs to Non usage attrition	no	no	0.01		never logged data
951	SMC	Succumbs to Non usage attrition	no	no	0.01		never logged data
952	SMC	Succumbs to Non usage attrition	no	no	1	2018-02-05	logged data at least once	2018-02-05
953	SMC	Succumbs to Non usage attrition	no	no	0.01		never logged data
954	SMC	Succumbs to Non usage attrition	no	no	23	2018-02-01	logged data at least once	2018-02-23
955	SMC	Succumbs to Non usage attrition	no	no	0.01		never logged data
956	SMC	Succumbs to Non usage attrition	no	no	0.01		never logged data
957	SMC	Succumbs to Non usage attrition	yes	yes	237	2018-01-01	logged data at least once	2018-08-25
958	SMC	Succumbs to Non usage attrition	no	no	21	2018-02-02	logged data at least once	2018-02-22
959	SMC	Succumbs to Non usage attrition	no	yes	29	2018-02-01	logged data at least once	2018-08-28
960	SMC	Succumbs to Non usage attrition	no	no	0.01		never logged data
961	SMC	Succumbs to Non usage attrition	no	no	0.01		never logged data
962	SMC	Succumbs to Non usage attrition	no	no	0.01		never logged data
963	SMC	Succumbs to Non usage attrition	yes	yes	42	2018-02-12	logged data at least once	2018-03-25
964	SMC	Succumbs to Non usage attrition	no	no	17	2018-02-01	logged data at least once	2018-02-17
965	SMC	Succumbs to Non usage attrition	no	yes	71	2018-02-07	logged data at least once	2018-04-18
966	SMC	Succumbs to Non usage attrition	no	no	18	2018-02-01	logged data at least once	2018-02-18
967	SMC	Succumbs to Non usage attrition	no	no	18	2018-02-01	logged data at least once	2018-02-18
968	SMC	Succumbs to Non usage attrition	no	no	22	2018-02-01	logged data at least once	2018-02-22
969	SMC	Succumbs to Non usage attrition	no	no	33	2018-01-27	logged data at least once	2018-02-28
970	SMC	Succumbs to Non usage attrition	no	yes	30	2018-02-01	logged data at least once	2018-03-02
971	SMC	Succumbs to Non usage attrition	no	no	0.01		never logged data
972	SMC	Succumbs to Non usage attrition	no	yes	62	2018-02-14	logged data at least once	2018-04-16
973	SMC	Succumbs to Non usage attrition	no	yes	37	2018-02-14	logged data at least once	2019-02-20
974	SMC	Succumbs to Non usage attrition	no	yes	0.01		never logged data
975	SMC	Succumbs to Non usage attrition	no	yes	22	2018-02-01	logged data at least once	2018-02-22
976	SMC	Succumbs to Non usage attrition	no	yes	62	2018-02-14	logged data at least once	2019-02-21
977	SMC	Succumbs to Non usage attrition	yes	yes	29	2018-02-01	logged data at least once	2018-08-28
978	SMC	Succumbs to Non usage attrition	no	yes	62	2018-02-14	logged data at least once	2019-02-17
979	SMC	Succumbs to Non usage attrition	no	no	0.01		never logged data
980	SMC	Succumbs to Non usage attrition	no	yes	40	2018-02-14	logged data at least once	2018-03-25
981	SMC	Succumbs to Non usage attrition	no	no	11	2018-02-02	logged data at least once	2018-02-12
982	SMC	Succumbs to Non usage attrition	no	no	0.01		never logged data
983	SMC	Succumbs to Non usage attrition	no	yes	27	2018-02-01	logged data at least once	2018-08-28
984	SMC	Succumbs to Non usage attrition	no	no	27	2018-01-22	logged data at least once	2018-02-17
985	SMC	Succumbs to Non usage attrition	no	no	30	2018-01-30	logged data at least once	2018-02-28
986	SMC	Succumbs to Non usage attrition	no	no	28	2018-02-01	logged data at least once	2018-02-28
987	SMC	Succumbs to Non usage attrition	no	no	0.01		never logged data
988	SMC	Succumbs to Non usage attrition	no	no	0.01		never logged data
989	SMC	Succumbs to Non usage attrition	no	no	27	2018-02-01	logged data at least once	2018-02-27
990	SMC	Succumbs to Non usage attrition	no	yes	40	2018-02-14	logged data at least once	2018-03-25
991	SMC	Succumbs to Non usage attrition	no	no	34	2018-01-27	logged data at least once	2018-03-01
992	SMC	Succumbs to Non usage attrition	no	yes	51	2018-02-12	logged data at least once	2018-04-03
993	SMC	Succumbs to Non usage attrition	no	no	0.01		never logged data
994	SMC	Succumbs to Non usage attrition	no	no	0.01		never logged data
995	SMC	Succumbs to Non usage attrition	no	no	26	2018-02-01	logged data at least once	2018-02-26
996	SMC	Succumbs to Non usage attrition	no	no	0.01		never logged data
997	SMC	Succumbs to Non usage attrition	no	no	0.01		never logged data
998	SMC	Succumbs to Non usage attrition	no	no	2	2018-02-01	logged data at least once	2018-02-02
999	SMC	Succumbs to Non usage attrition	no	no	0.01		never logged data
1000	SMC	Succumbs to Non usage attrition	no	no	7	2018-02-03	logged data at least once	2018-02-09
1001	SMC	Succumbs to Non usage attrition	no	no	1	2018-02-02	logged data at least once	2018-02-02
1002	SMC	Succumbs to Non usage attrition	no	no	3	2018-02-04	logged data at least once	2018-02-06
1003	SMC	Succumbs to Non usage attrition	no	no	8	2018-01-28	logged data at least once	2018-02-04
1004	SMC	Succumbs to Non usage attrition	no	no	0.01		never logged data
1005	SMC	Succumbs to Non usage attrition	no	no	0.01		never logged data
1006	SMC	Succumbs to Non usage attrition	no	no	0.01		never logged data
1007	SMC	Succumbs to Non usage attrition	no	no	0.01		never logged data
1008	SMC	Succumbs to Non usage attrition	no	no	0.01		never logged data
1009	SMC	Succumbs to Non usage attrition	no	no	0.01		never logged data
1010	SMC	Succumbs to Non usage attrition	no	no	0.01		never logged data
1011	SMC	Succumbs to Non usage attrition	no	no	1	2018-02-03	logged data at least once	2018-02-03
1012	SMC	Succumbs to Non usage attrition	no	no	23	2018-02-01	logged data at least once	2018-02-23
1013	SMC	Succumbs to Non usage attrition	no	no	0.01		never logged data
1014	SMC	Succumbs to Non usage attrition	no	no	21	2018-01-28	logged data at least once	2018-02-17
1015	SMC	Succumbs to Non usage attrition	yes	no	0.01		never logged data
1016	SMC	Succumbs to Non usage attrition	no	no	0.01		never logged data
1017	SMC	Succumbs to Non usage attrition	no	no	0.01		never logged data
1018	SMC	Succumbs to Non usage attrition	yes	no	80	2018-01-28	logged data at least once	2018-06-11
1019	SMC	Succumbs to Non usage attrition	no	no	0.01		never logged data
1020	SMC	Succumbs to Non usage attrition	no	no	0.01		never logged data
1021	SMC	Succumbs to Non usage attrition	no	no	0.01		never logged data
1022	SMC	Succumbs to Non usage attrition	no	no	0.01		never logged data
1023	SMC	Succumbs to Non usage attrition	no	no	0.01		never logged data
1024	SMC	Succumbs to Non usage attrition	no	yes	79	2018-01-29	logged data at least once	2018-04-17
1025	SMC	Succumbs to Non usage attrition	no	no	37	2018-02-04	logged data at least once	2018-03-12
1026	SMC	Succumbs to Non usage attrition	no	no	0.01		never logged data
1027	SMC	Succumbs to Non usage attrition	no	no	1	2018-02-05	logged data at least once	2018-02-05
1028	SMC	Succumbs to Non usage attrition	no	no	0.01		never logged data
1029	SMC	Succumbs to Non usage attrition	no	no	0.01		never logged data
1030	SMC	Succumbs to Non usage attrition	no	no	0.01		never logged data
1031	SMC	Succumbs to Non usage attrition	no	no	4	2018-02-01	logged data at least once	2018-02-04
1032	SMC	Succumbs to Non usage attrition	no	yes	0.01		never logged data
1033	SMC	Succumbs to Non usage attrition	no	yes	14	2018-02-14	logged data at least once	2018-02-27
1034	SMC	Succumbs to Non usage attrition	no	no	10	2018-02-05	logged data at least once	2018-02-14
1035	SMC	Succumbs to Non usage attrition	no	no	0.01		never logged data
1036	SMC	Succumbs to Non usage attrition	no	yes	33	2018-03-01	logged data at least once	2018-04-02
1037	SMC	Succumbs to Non usage attrition	no	yes	0.01		never logged data
1038	SMC	Succumbs to Non usage attrition	no	no	21	2018-02-01	logged data at least once	2018-02-21
1039	SMC	Succumbs to Non usage attrition	no	no	0.01		never logged data
1040	SMC	Succumbs to Non usage attrition	no	no	33	2018-01-20	logged data at least once	2018-02-21
1041	SMC	Succumbs to Non usage attrition	no	no	0.01		never logged data
1042	SMC	Succumbs to Non usage attrition	no	yes	64	2018-02-13	logged data at least once	2018-04-17
1043	SMC	Succumbs to Non usage attrition	no	yes	22	2018-02-14	logged data at least once	2018-03-07
1044	SMC	Succumbs to Non usage attrition	no	no	1	2018-02-05	logged data at least once	2018-02-05
1045	SMC	Succumbs to Non usage attrition	no	no	0.01		never logged data
1046	SMC	Succumbs to Non usage attrition	no	no	0.01		never logged data
1047	SMC	Succumbs to Non usage attrition	no	no	1	2018-02-05	logged data at least once	2018-02-05
1048	SMC	Succumbs to Non usage attrition	no	no	0.01		never logged data
1049	SMC	Succumbs to Non usage attrition	no	no	0.01		never logged data
1050	SMC	Succumbs to Non usage attrition	no	yes	40	2018-02-14	logged data at least once	2018-06-20
1051	SMC	Succumbs to Non usage attrition	no	no	25	2018-02-03	logged data at least once	2018-02-27
1052	SMC	Succumbs to Non usage attrition	no	yes	21	2018-02-01	logged data at least once	2018-08-22
1053	SMC	Succumbs to Non usage attrition	no	no	0.01		never logged data
1054	SMC	Succumbs to Non usage attrition	no	no	78	2018-01-01	logged data at least once	2018-03-19
1055	SMC	Succumbs to Non usage attrition	no	no	0.01		never logged data
1056	SMC	Succumbs to Non usage attrition	no	no	39	2018-01-29	logged data at least once	2018-03-08
1057	SMC	Succumbs to Non usage attrition	no	no	0.01		never logged data
1058	SMC	Succumbs to Non usage attrition	no	yes	6	2018-02-14	logged data at least once	2018-02-19
1059	SMC	Succumbs to Non usage attrition	no	no	18	2018-02-06	logged data at least once	2018-02-23
1060	SMC	Succumbs to Non usage attrition	no	no	0.01		never logged data
1061	SMC	Succumbs to Non usage attrition	no	yes	60	2018-02-12	logged data at least once	2018-04-12
1062	SMC	Succumbs to Non usage attrition	no	no	81	2018-02-02	logged data at least once	2018-04-23
1063	SMC	Succumbs to Non usage attrition	no	no	7	2018-02-12	logged data at least once	2018-02-18
1064	SMC	Succumbs to Non usage attrition	no	yes	62	2018-02-12	logged data at least once	2018-04-14
1065	SMC	Succumbs to Non usage attrition	no	no	0.01		never logged data
1066	SMC	Succumbs to Non usage attrition	no	yes	49	2018-02-06	logged data at least once	2018-03-26
1067	SMC	Succumbs to Non usage attrition	no	yes	75	2018-03-01	logged data at least once	2018-05-14
1068	SMC	Succumbs to Non usage attrition	no	yes	63	2018-02-12	logged data at least once	2018-04-15
1069	SMC	Succumbs to Non usage attrition	no	yes	40	2018-02-09	logged data at least once	2018-03-20
1070	SMC	Succumbs to Non usage attrition	no	no	0.01		never logged data
1071	SMC	Succumbs to Non usage attrition	no	no	0.01		never logged data
1072	SMC	Succumbs to Non usage attrition	no	no	0.01		never logged data
1073	SMC	Succumbs to Non usage attrition	no	yes	62	2018-02-12	logged data at least once	2018-04-14
1074	SMC	Succumbs to Non usage attrition	no	yes	43	2018-02-07	logged data at least once	2018-03-21
1075	SMC	Succumbs to Non usage attrition	no	yes	48	2018-02-01	logged data at least once	2018-03-20
1076	SMC	Succumbs to Non usage attrition	no	yes	116	2018-02-02	logged data at least once	2018-05-28
1077	SMC	Succumbs to Non usage attrition	no	yes	107	2018-02-11	logged data at least once	2018-05-28
1078	SMC	Succumbs to Non usage attrition	no	yes	41	2018-02-14	logged data at least once	2019-02-20
1079	SMC	Succumbs to Non usage attrition	no	yes	75	2018-02-06	logged data at least once	2018-04-21
1080	SMC	Succumbs to Non usage attrition	no	yes	48	2018-02-01	logged data at least once	2018-03-20
1081	SMC	Succumbs to Non usage attrition	no	yes	17	2018-02-13	logged data at least once	2018-03-01
1082	SMC	Succumbs to Non usage attrition	no	no	0.01		never logged data
1083	SMC	Succumbs to Non usage attrition	no	yes	87	2018-02-14	logged data at least once	2019-02-17
1084	SMC	Succumbs to Non usage attrition	no	yes	24	2018-02-12	logged data at least once	2018-03-07
1085	SMC	Succumbs to Non usage attrition	no	no	0.01		never logged data
1086	SMC	Succumbs to Non usage attrition	no	no	0.01		never logged data
1087	SMC	Succumbs to Non usage attrition	no	yes	17	2018-02-12	logged data at least once	2018-02-28
1088	SMC	Succumbs to Non usage attrition	no	yes	59	2018-01-31	logged data at least once	2018-03-30
1089	SMC	Succumbs to Non usage attrition	no	no	0.01		never logged data
1090	SMC	Succumbs to Non usage attrition	no	yes	202	2018-01-31	logged data at least once	2018-08-20
1091	SMC	Succumbs to Non usage attrition	no	no	0.01		never logged data
1092	SMC	Succumbs to Non usage attrition	no	no	28	2018-02-01	logged data at least once	2018-02-28
1093	SMC	Succumbs to Non usage attrition	no	yes	47	2018-02-14	logged data at least once	2018-04-01
1094	SMC	Succumbs to Non usage attrition	no	no	1	2018-02-07	logged data at least once	2018-02-07
1095	SMC	Succumbs to Non usage attrition	no	no	0.01		never logged data
1096	SMC	Succumbs to Non usage attrition	no	yes	68	2018-02-14	logged data at least once	2018-04-22
1097	SMC	Succumbs to Non usage attrition	no	yes	38	2018-02-14	logged data at least once	2018-03-23
1098	SMC	Succumbs to Non usage attrition	no	no	0.01		never logged data
1099	SMC	Succumbs to Non usage attrition	no	yes	61	2018-02-12	logged data at least once	2018-04-13
1100	SMC	Succumbs to Non usage attrition	no	yes	63	2018-02-12	logged data at least once	2018-04-15
1101	SMC	Succumbs to Non usage attrition	no	yes	85	2018-02-09	logged data at least once	2018-05-04
1102	SMC	Succumbs to Non usage attrition	no	no	0.01		never logged data
1103	SMC	Succumbs to Non usage attrition	no	yes	63	2018-02-12	logged data at least once	2018-04-15
1104	SMC	Succumbs to Non usage attrition	no	yes	61	2018-02-12	logged data at least once	2018-04-13
1105	SMC	Succumbs to Non usage attrition	no	yes	44	2018-02-12	logged data at least once	2018-03-27
1106	SMC	Succumbs to Non usage attrition	no	no	0.01		never logged data
1107	SMC	Succumbs to Non usage attrition	yes	yes	63	2018-02-12	logged data at least once	2018-04-15
1108	SMC	Succumbs to Non usage attrition	no	yes	38	2018-02-12	logged data at least once	2018-03-21
1109	SMC	Succumbs to Non usage attrition	no	yes	44	2018-02-12	logged data at least once	2018-03-27
1110	SMC	Succumbs to Non usage attrition	no	yes	65	2018-02-11	logged data at least once	2018-04-16
1111	SMC	Succumbs to Non usage attrition	no	yes	51	2018-02-05	logged data at least once	2018-03-27
1112	SMC	Succumbs to Non usage attrition	no	yes	41	2018-02-07	logged data at least once	2018-03-19
1113	SMC	Succumbs to Non usage attrition	no	no	1	2018-02-07	logged data at least once	2018-02-07
1114	SMC	Succumbs to Non usage attrition	no	no	7	2018-02-01	logged data at least once	2018-02-07
1115	SMC	Succumbs to Non usage attrition	no	no	0.01		never logged data
1116	SMC	Succumbs to Non usage attrition	no	yes	45	2018-02-14	logged data at least once	2018-03-30
1117	SMC	Succumbs to Non usage attrition	no	no	0.01		never logged data
1118	SMC	Succumbs to Non usage attrition	no	yes	52	2018-03-01	logged data at least once	2018-04-21
1119	SMC	Succumbs to Non usage attrition	no	no	0.01		never logged data
1120	SMC	Succumbs to Non usage attrition	yes	no	29	2018-02-01	logged data at least once	2018-03-01
1121	SMC	Succumbs to Non usage attrition	no	yes	56	2018-02-14	logged data at least once	2018-04-10
1122	SMC	Succumbs to Non usage attrition	yes	no	1	2018-02-08	logged data at least once	2018-02-08
1123	SMC	Succumbs to Non usage attrition	no	no	0.01		never logged data
1124	SMC	Succumbs to Non usage attrition	no	yes	62	2018-02-12	logged data at least once	2018-04-14
1125	SMC	Succumbs to Non usage attrition	no	no	21	2019-01-03	logged data at least once	2019-01-23
1126	SMC	Succumbs to Non usage attrition	no	no	0.01		never logged data
1127	SMC	Succumbs to Non usage attrition	no	yes	75	2018-02-09	logged data at least once	2018-04-24
1128	SMC	Succumbs to Non usage attrition	no	no	7	2018-02-02	logged data at least once	2018-02-08
1129	SMC	Succumbs to Non usage attrition	no	no	0.01		never logged data
1130	SMC	Succumbs to Non usage attrition	no	yes	37	2018-02-12	logged data at least once	2018-03-20
1131	SMC	Succumbs to Non usage attrition	no	no	56	2018-01-05	logged data at least once	2018-03-01
1132	SMC	Succumbs to Non usage attrition	no	no	0.01		never logged data
1133	SMC	Succumbs to Non usage attrition	no	no	4	2018-02-08	logged data at least once	2018-02-11
1134	SMC	Succumbs to Non usage attrition	no	no	18	2019-02-01	logged data at least once	2019-02-18
1135	SMC	Succumbs to Non usage attrition	no	no	21	2018-02-01	logged data at least once	2018-02-21
1136	SMC	Succumbs to Non usage attrition	no	yes	54	2018-02-12	logged data at least once	2018-04-06
1137	SMC	Succumbs to Non usage attrition	no	no	42	2018-02-02	logged data at least once	2018-03-15
1138	SMC	Succumbs to Non usage attrition	no	no	0.01		never logged data
1139	SMC	Succumbs to Non usage attrition	no	no	18	2018-02-05	logged data at least once	2018-02-22
1140	SMC	Succumbs to Non usage attrition	no	yes	32	2018-02-12	logged data at least once	2018-04-14
1141	SMC	Succumbs to Non usage attrition	no	no	0.01		never logged data
1142	SMC	Succumbs to Non usage attrition	no	no	0.01		never logged data
1143	SMC	Succumbs to Non usage attrition	no	no	0.01		never logged data
1144	SMC	Succumbs to Non usage attrition	no	yes	62	2018-02-10	logged data at least once	2018-04-12
1145	SMC	Succumbs to Non usage attrition	no	no	13	2018-02-08	logged data at least once	2018-02-20
1146	SMC	Succumbs to Non usage attrition	no	no	0.01		never logged data
1147	SMC	Succumbs to Non usage attrition	no	yes	81	2018-02-08	logged data at least once	2018-04-29
1148	SMC	Succumbs to Non usage attrition	no	no	5	2018-02-03	logged data at least once	2018-02-07
1149	SMC	Succumbs to Non usage attrition	no	no	4	2018-02-04	logged data at least once	2018-02-07
1150	SMC	Succumbs to Non usage attrition	no	yes	36	2018-02-12	logged data at least once	2018-03-19
1151	SMC	Succumbs to Non usage attrition	no	no	0.01		never logged data
1152	SMC	Succumbs to Non usage attrition	no	no	0.01		never logged data
1153	SMC	Succumbs to Non usage attrition	no	no	0.01		never logged data
1154	SMC	Succumbs to Non usage attrition	no	yes	103	2018-01-01	logged data at least once	2018-04-13
1155	SMC	Succumbs to Non usage attrition	no	no	0.01		never logged data
1156	SMC	Succumbs to Non usage attrition	no	no	0.01		never logged data
1157	SMC	Succumbs to Non usage attrition	no	no	0.01		never logged data
1158	SMC	Succumbs to Non usage attrition	no	no	1	2018-02-09	logged data at least once	2018-02-09
1159	SMC	Succumbs to Non usage attrition	no	yes	63	2018-02-12	logged data at least once	2018-04-15
1160	SMC	Succumbs to Non usage attrition	no	no	7	2018-02-03	logged data at least once	2018-02-09
1161	SMC	Succumbs to Non usage attrition	no	no	0.01		never logged data
1162	SMC	Succumbs to Non usage attrition	no	yes	38	2018-03-08	logged data at least once	2018-04-14
1163	SMC	Succumbs to Non usage attrition	no	yes	2	2018-02-09	logged data at least once	2018-03-28
1164	SMC	Succumbs to Non usage attrition	no	no	0.01		never logged data
1165	SMC	Succumbs to Non usage attrition	no	no	0.01		never logged data
1166	SMC	Succumbs to Non usage attrition	no	yes	3	2018-03-01	logged data at least once	2018-03-03
1167	SMC	Succumbs to Non usage attrition	no	no	0.01		never logged data
1168	SMC	Succumbs to Non usage attrition	no	yes	26	2018-03-02	logged data at least once	2018-03-27
1169	SMC	Succumbs to Non usage attrition	no	yes	2	2018-02-09	logged data at least once	2018-03-28
1170	SMC	Succumbs to Non usage attrition	no	yes	38	2018-02-19	logged data at least once	2018-03-28
1171	SMC	Succumbs to Non usage attrition	yes	yes	42	2018-02-23	logged data at least once	2018-04-05
1172	SMC	Succumbs to Non usage attrition	no	no	0.01		never logged data
1173	SMC	Succumbs to Non usage attrition	no	no	9	2018-02-01	logged data at least once	2018-02-09
1174	SMC	Succumbs to Non usage attrition	no	no	0.01		never logged data
1175	SMC	Succumbs to Non usage attrition	no	no	0.01		never logged data
1176	SMC	Succumbs to Non usage attrition	no	no	12	2018-02-10	logged data at least once	2018-02-21
1177	SMC	Succumbs to Non usage attrition	no	no	0.01		never logged data
1178	SMC	Succumbs to Non usage attrition	no	no	0.01		never logged data
1179	SMC	Succumbs to Non usage attrition	no	no	0.01		never logged data
1180	SMC	Succumbs to Non usage attrition	no	no	0.01		never logged data
1181	SMC	Succumbs to Non usage attrition	no	no	0.01		never logged data
1182	SMC	Succumbs to Non usage attrition	no	no	0.01		never logged data
1183	SMC	Succumbs to Non usage attrition	no	no	0.01		never logged data
1184	SMC	Succumbs to Non usage attrition	no	yes	60	2018-02-13	logged data at least once	2018-04-13
1185	SMC	Succumbs to Non usage attrition	no	no	0.01		never logged data
1186	SMC	Succumbs to Non usage attrition	no	no	14	2018-02-01	logged data at least once	2018-02-14
1187	SMC	Succumbs to Non usage attrition	no	no	1	2018-03-02	logged data at least once	2018-03-02
1188	SMC	Succumbs to Non usage attrition	no	no	19	2018-02-12	logged data at least once	2018-03-02
1189	SMC	Succumbs to Non usage attrition	no	no	0.01		never logged data
1190	SMC	Succumbs to Non usage attrition	no	no	0.01		never logged data
1191	SMC	Succumbs to Non usage attrition	no	no	0.01		never logged data
1192	SMC	Succumbs to Non usage attrition	no	no	0.01		never logged data
1193	SMC	Succumbs to Non usage attrition	no	no	0.01		never logged data
1194	SMC	Succumbs to Non usage attrition	no	no	10	2018-02-01	logged data at least once	2018-02-10
1195	SMC	Succumbs to Non usage attrition	no	no	0.01		never logged data
1196	SMC	Succumbs to Non usage attrition	no	no	0.01		never logged data
1197	SMC	Succumbs to Non usage attrition	no	no	0.01		never logged data
1198	SMC	Succumbs to Non usage attrition	no	no	0.01		never logged data
1199	SMC	Succumbs to Non usage attrition	no	no	0.01		never logged data
1200	SMC	Succumbs to Non usage attrition	no	no	0.01		never logged data
1201	SMC	Succumbs to Non usage attrition	no	no	0.01		never logged data
1202	SMC	Succumbs to Non usage attrition	no	yes	37	2018-02-14	logged data at least once	2018-03-22
1203	SMC	Succumbs to Non usage attrition	no	no	0.01		never logged data
1204	SMC	Succumbs to Non usage attrition	no	no	0.01		never logged data
1205	SMC	Succumbs to Non usage attrition	no	no	0.01		never logged data
1206	SMC	Succumbs to Non usage attrition	no	no	0.01		never logged data
1207	SMC	Succumbs to Non usage attrition	no	no	0.01		never logged data
1208	SMC	Succumbs to Non usage attrition	no	no	0.01		never logged data
1209	SMC	Succumbs to Non usage attrition	no	no	0.01		never logged data
1210	SMC	Succumbs to Non usage attrition	no	yes	57	2018-02-01	logged data at least once	2019-02-06
1211	SMC	Succumbs to Non usage attrition	no	no	0.01		never logged data
1212	SMC	Succumbs to Non usage attrition	no	no	0.01		never logged data
1213	SMC	Succumbs to Non usage attrition	no	no	0.01		never logged data
1214	SMC	Succumbs to Non usage attrition	no	no	0.01		never logged data
1215	SMC	Succumbs to Non usage attrition	no	no	0.01		never logged data
1216	SMC	Succumbs to Non usage attrition	no	yes	27	2018-02-19	logged data at least once	2018-07-31
1217	SMC	Never succumbs to non usage attrition	no	no	365	2018-02-12	logged data at least once	2019-02-20
1218	SMC	Succumbs to Non usage attrition	no	yes	37	2018-02-20	logged data at least once	2018-03-28
1219	SMC	Succumbs to Non usage attrition	no	yes	37	2018-02-14	logged data at least once	2018-03-22
1220	SMC	Succumbs to Non usage attrition	no	yes	13	2018-03-01	logged data at least once	2018-03-13
1221	SMC	Succumbs to Non usage attrition	no	no	0.01		never logged data
1222	SMC	Succumbs to Non usage attrition	no	no	1	2018-02-12	logged data at least once	2018-02-12
1223	SMC	Succumbs to Non usage attrition	no	no	0.01		never logged data
1224	SMC	Succumbs to Non usage attrition	no	yes	20	2018-08-01	logged data at least once	2018-08-20
1225	SMC	Succumbs to Non usage attrition	no	no	27	2018-02-01	logged data at least once	2018-02-27
1226	SMC	Succumbs to Non usage attrition	no	no	0.01		never logged data
1227	SMC	Succumbs to Non usage attrition	no	yes	47	2018-02-12	logged data at least once	2018-03-30
1228	SMC	Succumbs to Non usage attrition	no	yes	86	2018-01-01	logged data at least once	2018-03-27
1229	SMC	Succumbs to Non usage attrition	no	no	0.01		never logged data
1230	SMC	Succumbs to Non usage attrition	no	no	0.01		never logged data
1231	SMC	Succumbs to Non usage attrition	no	yes	12	2018-02-14	logged data at least once	2018-02-25
1232	SMC	Succumbs to Non usage attrition	no	no	28	2018-02-01	logged data at least once	2018-02-28
1233	SMC	Succumbs to Non usage attrition	no	no	0.01		never logged data
1234	SMC	Succumbs to Non usage attrition	no	no	31	2018-02-12	logged data at least once	2018-03-14
1235	SMC	Succumbs to Non usage attrition	no	no	1	2018-02-12	logged data at least once	2018-02-12
1236	SMC	Succumbs to Non usage attrition	no	no	0.01		never logged data
1237	SMC	Succumbs to Non usage attrition	no	yes	0.01		never logged data
1238	SMC	Succumbs to Non usage attrition	no	yes	84	2018-02-26	logged data at least once	2018-05-20
1239	SMC	Succumbs to Non usage attrition	no	no	1	2018-02-13	logged data at least once	2018-02-13
1240	SMC	Succumbs to Non usage attrition	no	no	16	2018-02-12	logged data at least once	2018-02-27
1241	SMC	Succumbs to Non usage attrition	no	no	0.01		never logged data
1242	SMC	Succumbs to Non usage attrition	no	no	0.01		never logged data
1243	SMC	Succumbs to Non usage attrition	no	no	0.01		never logged data
1244	SMC	Succumbs to Non usage attrition	no	yes	36	2018-02-14	logged data at least once	2018-03-21
1245	SMC	Succumbs to Non usage attrition	no	no	7	2018-02-07	logged data at least once	2018-02-13
1246	SMC	Succumbs to Non usage attrition	no	no	0.01		never logged data
1247	SMC	Succumbs to Non usage attrition	no	no	31	2018-02-01	logged data at least once	2018-03-03
1248	SMC	Succumbs to Non usage attrition	no	no	47	2018-02-14	logged data at least once	2018-04-01
1249	SMC	Never succumbs to non usage attrition	no	no	323	2018-03-20	logged data at least once	2019-02-05
1250	SMC	Succumbs to Non usage attrition	no	yes	0.01		never logged data
1251	SMC	Succumbs to Non usage attrition	no	yes	8	2018-03-01	logged data at least once	2018-03-08
1252	SMC	Succumbs to Non usage attrition	no	yes	29	2018-02-28	logged data at least once	2018-03-28
1253	SMC	Succumbs to Non usage attrition	no	yes	28	2018-03-01	logged data at least once	2018-03-28
1254	SMC	Succumbs to Non usage attrition	no	no	0.01		never logged data
1255	SMC	Succumbs to Non usage attrition	no	yes	25	2018-03-01	logged data at least once	2018-03-25
1256	SMC	Succumbs to Non usage attrition	no	yes	28	2018-02-28	logged data at least once	2018-03-27
1257	SMC	Succumbs to Non usage attrition	no	yes	34	2018-02-23	logged data at least once	2018-03-28
1258	SMC	Succumbs to Non usage attrition	no	yes	28	2018-03-01	logged data at least once	2018-03-28
1259	SMC	Succumbs to Non usage attrition	no	yes	28	2018-03-01	logged data at least once	2018-03-28
1260	SMC	Succumbs to Non usage attrition	no	yes	75	2018-02-14	logged data at least once	2018-04-29
1261	SMC	Succumbs to Non usage attrition	no	yes	71	2018-02-14	logged data at least once	2018-04-25
1262	SMC	Succumbs to Non usage attrition	no	no	1	2018-02-13	logged data at least once	2018-02-13
1263	SMC	Succumbs to Non usage attrition	no	no	0.01		never logged data
1264	SMC	Succumbs to Non usage attrition	no	no	0.01		never logged data
1265	SMC	Never succumbs to non usage attrition	yes	no	365	2018-01-01	logged data at least once	2019-02-21
1266	SMC	Succumbs to Non usage attrition	no	no	0.01		never logged data
1267	SMC	Succumbs to Non usage attrition	no	no	0.01		never logged data
1268	SMC	Succumbs to Non usage attrition	no	no	0.01		never logged data
1269	SMC	Succumbs to Non usage attrition	no	no	0.01		never logged data
1270	SMC	Succumbs to Non usage attrition	no	no	44	2018-01-01	logged data at least once	2018-02-13
1271	SMC	Succumbs to Non usage attrition	no	no	16	2018-02-14	logged data at least once	2018-08-28
1272	SMC	Succumbs to Non usage attrition	no	yes	28	2018-03-01	logged data at least once	2018-03-28
1273	SMC	Succumbs to Non usage attrition	no	no	1	2018-03-01	logged data at least once	2018-03-01
1274	SMC	Succumbs to Non usage attrition	no	no	0.01		never logged data
1275	SMC	Succumbs to Non usage attrition	no	no	0.01		never logged data
1276	SMC	Succumbs to Non usage attrition	no	no	14	2018-02-01	logged data at least once	2018-02-14
1277	SMC	Succumbs to Non usage attrition	no	no	0.01		never logged data
1278	SMC	Succumbs to Non usage attrition	yes	yes	35	2018-03-01	logged data at least once	2018-04-04
1279	SMC	Succumbs to Non usage attrition	no	no	0.01		never logged data
1280	SMC	Succumbs to Non usage attrition	no	no	1	2018-02-14	logged data at least once	2018-02-14
1281	SMC	Succumbs to Non usage attrition	no	no	0.01		never logged data
1282	SMC	Succumbs to Non usage attrition	no	yes	5	2018-02-19	logged data at least once	2018-02-23
1283	SMC	Never succumbs to non usage attrition	no	no	365	2018-02-01	logged data at least once	2019-02-19
1284	SMC	Succumbs to Non usage attrition	no	no	0.01		never logged data
1285	SMC	Succumbs to Non usage attrition	no	no	0.01		never logged data
1286	SMC	Succumbs to Non usage attrition	no	yes	106	2018-02-19	logged data at least once	2018-09-20
1287	SMC	Succumbs to Non usage attrition	no	yes	254	2018-02-19	logged data at least once	2018-10-30
1288	SMC	Succumbs to Non usage attrition	no	no	0.01		never logged data
1289	SMC	Succumbs to Non usage attrition	no	no	0.01		never logged data
1290	SMC	Succumbs to Non usage attrition	no	no	0.01		never logged data
1291	SMC	Succumbs to Non usage attrition	no	no	36	2018-02-12	logged data at least once	2018-03-19
1292	SMC	Succumbs to Non usage attrition	no	no	0.01		never logged data
1293	SMC	Succumbs to Non usage attrition	no	no	0.01		never logged data
1294	SMC	Succumbs to Non usage attrition	no	no	0.01		never logged data
1295	SMC	Succumbs to Non usage attrition	no	yes	42	2018-03-01	logged data at least once	2018-04-11
1296	SMC	Succumbs to Non usage attrition	no	no	28	2018-02-01	logged data at least once	2018-02-28
1297	SMC	Succumbs to Non usage attrition	no	no	0.01		never logged data
1298	SMC	Succumbs to Non usage attrition	no	yes	28	2018-02-19	logged data at least once	2018-03-18
1299	SMC	Succumbs to Non usage attrition	no	no	0.01		never logged data
1300	SMC	Succumbs to Non usage attrition	no	no	0.01		never logged data
1301	SMC	Succumbs to Non usage attrition	no	yes	20	2018-02-18	logged data at least once	2018-04-20
1302	SMC	Succumbs to Non usage attrition	no	no	0.01		never logged data
1303	SMC	Succumbs to Non usage attrition	no	no	6	2018-02-15	logged data at least once	2018-02-20
1304	SMC	Succumbs to Non usage attrition	no	no	14	2018-02-01	logged data at least once	2018-02-14
1305	SMC	Succumbs to Non usage attrition	no	no	0.01		never logged data
1306	SMC	Succumbs to Non usage attrition	no	no	134	2018-02-01	logged data at least once	2018-06-14
1307	SMC	Succumbs to Non usage attrition	no	no	0.01		never logged data
1308	SMC	Succumbs to Non usage attrition	no	no	0.01		never logged data
1309	SMC	Succumbs to Non usage attrition	no	no	0.01		never logged data
1310	SMC	Succumbs to Non usage attrition	yes	no	216	2018-02-09	logged data at least once	2018-09-12
1311	SMC	Succumbs to Non usage attrition	no	no	2	2018-02-15	logged data at least once	2018-02-16
1312	SMC	Succumbs to Non usage attrition	no	no	0.01		never logged data
1313	SMC	Succumbs to Non usage attrition	no	no	0.01		never logged data
1314	SMC	Succumbs to Non usage attrition	no	no	0.01		never logged data
1315	SMC	Succumbs to Non usage attrition	no	yes	28	2018-03-01	logged data at least once	2018-03-28
1316	SMC	Succumbs to Non usage attrition	no	yes	28	2018-03-01	logged data at least once	2018-03-28
1317	SMC	Succumbs to Non usage attrition	no	no	1	2018-02-17	logged data at least once	2018-02-17
1318	SMC	Succumbs to Non usage attrition	no	no	0.01		never logged data
1319	SMC	Succumbs to Non usage attrition	no	no	0.01		never logged data
1320	SMC	Succumbs to Non usage attrition	no	no	0.01		never logged data
1321	SMC	Succumbs to Non usage attrition	no	no	0.01		never logged data
1322	SMC	Succumbs to Non usage attrition	yes	no	8	2018-03-01	logged data at least once	2018-03-08
1323	SMC	Succumbs to Non usage attrition	yes	no	63	2018-02-01	logged data at least once	2018-04-04
1324	SMC	Succumbs to Non usage attrition	no	no	0.01		never logged data
1325	SMC	Succumbs to Non usage attrition	no	no	0.01		never logged data
1326	SMC	Succumbs to Non usage attrition	yes	no	75	2018-02-01	logged data at least once	2018-04-16
1327	SMC	Succumbs to Non usage attrition	no	no	0.01		never logged data
1328	SMC	Succumbs to Non usage attrition	no	no	7	2018-02-10	logged data at least once	2018-02-16
1329	SMC	Succumbs to Non usage attrition	no	yes	141	2018-02-01	logged data at least once	2018-06-21
1330	SMC	Succumbs to Non usage attrition	no	no	0.01		never logged data
1331	SMC	Succumbs to Non usage attrition	no	no	0.01		never logged data
1332	SMC	Succumbs to Non usage attrition	no	no	0.01		never logged data
1333	SMC	Succumbs to Non usage attrition	no	no	1	2018-02-16	logged data at least once	2018-02-16
1334	SMC	Succumbs to Non usage attrition	no	no	66	2018-02-11	logged data at least once	2019-01-08
1335	SMC	Succumbs to Non usage attrition	no	no	0.01		never logged data
1336	SMC	Succumbs to Non usage attrition	no	no	1	2018-02-19	logged data at least once	2018-02-19
1337	SMC	Succumbs to Non usage attrition	yes	no	19	2018-02-01	logged data at least once	2018-03-20
1338	SMC	Succumbs to Non usage attrition	no	yes	0.01		never logged data
1339	SMC	Succumbs to Non usage attrition	no	no	0.01		never logged data
1340	SMC	Succumbs to Non usage attrition	no	yes	295	2018-02-15	logged data at least once	2018-12-06
1341	SMC	Succumbs to Non usage attrition	no	no	0.01		never logged data
1342	SMC	Succumbs to Non usage attrition	no	no	0.01		never logged data
1343	SMC	Succumbs to Non usage attrition	no	no	0.01		never logged data
1344	SMC	Succumbs to Non usage attrition	no	no	0.01		never logged data
1345	SMC	Succumbs to Non usage attrition	no	no	0.01		never logged data
1346	SMC	Succumbs to Non usage attrition	no	yes	22	2018-02-18	logged data at least once	2018-05-05
1347	SMC	Succumbs to Non usage attrition	no	no	0.01		never logged data
1348	SMC	Succumbs to Non usage attrition	no	no	0.01		never logged data
1349	SMC	Succumbs to Non usage attrition	no	no	0.01		never logged data
1350	SMC	Succumbs to Non usage attrition	no	no	0.01		never logged data
1351	SMC	Succumbs to Non usage attrition	no	no	106	2018-01-01	logged data at least once	2018-04-16
1352	SMC	Succumbs to Non usage attrition	no	no	0.01		never logged data
1353	SMC	Succumbs to Non usage attrition	yes	no	0.01		never logged data
1354	SMC	Succumbs to Non usage attrition	no	yes	192	2018-02-19	logged data at least once	2018-08-29
1355	SMC	Succumbs to Non usage attrition	no	yes	31	2018-02-19	logged data at least once	2018-04-12
1356	SMC	Succumbs to Non usage attrition	no	yes	32	2018-03-05	logged data at least once	2018-09-05
1357	SMC	Succumbs to Non usage attrition	no	no	27	2018-02-01	logged data at least once	2018-02-27
1358	SMC	Succumbs to Non usage attrition	no	no	0.01		never logged data
1359	SMC	Succumbs to Non usage attrition	no	no	0.01		never logged data
1360	SMC	Succumbs to Non usage attrition	no	no	0.01		never logged data
1361	SMC	Succumbs to Non usage attrition	no	yes	25	2018-03-05	logged data at least once	2018-03-29
1362	SMC	Succumbs to Non usage attrition	no	yes	32	2018-03-05	logged data at least once	2018-12-10
1363	SMC	Succumbs to Non usage attrition	no	yes	47	2018-02-11	logged data at least once	2018-08-06
1364	SMC	Succumbs to Non usage attrition	no	yes	35	2018-03-01	logged data at least once	2018-04-04
1365	SMC	Succumbs to Non usage attrition	no	no	0.01		never logged data
1366	SMC	Succumbs to Non usage attrition	no	no	0.01		never logged data
1367	SMC	Succumbs to Non usage attrition	no	no	0.01		never logged data
1368	SMC	Succumbs to Non usage attrition	no	yes	32	2018-03-05	logged data at least once	2018-09-03
1369	SMC	Succumbs to Non usage attrition	no	yes	33	2018-03-05	logged data at least once	2018-08-08
1370	SMC	Succumbs to Non usage attrition	no	yes	23	2018-03-05	logged data at least once	2018-08-29
1371	SMC	Succumbs to Non usage attrition	yes	yes	63	2018-02-01	logged data at least once	2018-09-11
1372	SMC	Succumbs to Non usage attrition	no	yes	36	2018-03-05	logged data at least once	2018-04-09
1373	SMC	Succumbs to Non usage attrition	yes	yes	130	2018-02-19	logged data at least once	2018-12-09
1374	SMC	Succumbs to Non usage attrition	no	yes	24	2018-03-05	logged data at least once	2018-09-02
1375	SMC	Succumbs to Non usage attrition	yes	no	109	2018-02-01	logged data at least once	2018-05-20
1376	SMC	Succumbs to Non usage attrition	no	no	0.01		never logged data
1377	SMC	Succumbs to Non usage attrition	no	yes	8	2018-03-05	logged data at least once	2018-12-06
1378	SMC	Succumbs to Non usage attrition	no	yes	33	2018-03-05	logged data at least once	2018-04-06
1379	SMC	Succumbs to Non usage attrition	no	no	1	2018-02-20	logged data at least once	2018-02-20
1380	SMC	Succumbs to Non usage attrition	no	yes	51	2018-02-14	logged data at least once	2018-04-05
1381	SMC	Succumbs to Non usage attrition	no	yes	41	2018-03-01	logged data at least once	2018-11-28
1382	SMC	Succumbs to Non usage attrition	no	no	0.01		never logged data
1383	SMC	Succumbs to Non usage attrition	no	no	0.01		never logged data
1384	SMC	Succumbs to Non usage attrition	no	no	1	2018-03-04	logged data at least once	2018-03-04
1385	SMC	Succumbs to Non usage attrition	no	no	11	2018-02-15	logged data at least once	2018-02-25
1386	SMC	Succumbs to Non usage attrition	no	yes	57	2018-04-23	logged data at least once	2018-06-18
1387	SMC	Succumbs to Non usage attrition	no	yes	32	2018-03-01	logged data at least once	2018-10-03
1388	SMC	Succumbs to Non usage attrition	no	no	0.01		never logged data
1389	SMC	Succumbs to Non usage attrition	no	no	0.01		never logged data
1390	SMC	Succumbs to Non usage attrition	no	no	0.01		never logged data
1391	SMC	Succumbs to Non usage attrition	no	no	1	2018-02-20	logged data at least once	2018-02-20
1392	SMC	Succumbs to Non usage attrition	no	no	0.01		never logged data
1393	SMC	Succumbs to Non usage attrition	no	no	0.01		never logged data
1394	SMC	Succumbs to Non usage attrition	no	no	0.01		never logged data
1395	SMC	Succumbs to Non usage attrition	no	yes	32	2018-03-01	logged data at least once	2018-09-30
1396	SMC	Succumbs to Non usage attrition	no	no	0.01		never logged data
1397	SMC	Succumbs to Non usage attrition	no	yes	1	2018-02-21	logged data at least once	2018-02-21
1398	SMC	Succumbs to Non usage attrition	no	yes	37	2018-03-05	logged data at least once	2018-04-10
1399	SMC	Succumbs to Non usage attrition	no	no	0.01		never logged data
1400	SMC	Succumbs to Non usage attrition	no	yes	59	2018-02-25	logged data at least once	2018-04-24
1401	SMC	Succumbs to Non usage attrition	no	no	0.01		never logged data
1402	SMC	Succumbs to Non usage attrition	no	yes	34	2018-02-22	logged data at least once	2018-03-27
1403	SMC	Succumbs to Non usage attrition	no	yes	75	2018-01-12	logged data at least once	2018-03-27
1404	SMC	Succumbs to Non usage attrition	no	yes	28	2018-03-01	logged data at least once	2018-03-28
1405	SMC	Succumbs to Non usage attrition	no	yes	50	2018-02-22	logged data at least once	2018-11-01
1406	SMC	Succumbs to Non usage attrition	no	yes	0.01		never logged data
1407	SMC	Succumbs to Non usage attrition	no	yes	36	2018-03-05	logged data at least once	2018-09-02
1408	SMC	Succumbs to Non usage attrition	no	yes	99	2018-03-01	logged data at least once	2018-06-07
1409	SMC	Succumbs to Non usage attrition	no	yes	38	2018-03-05	logged data at least once	2018-04-11
1410	SMC	Succumbs to Non usage attrition	no	yes	34	2018-03-01	logged data at least once	2018-04-03
1411	SMC	Succumbs to Non usage attrition	no	yes	36	2018-03-05	logged data at least once	2018-08-30
1412	SMC	Succumbs to Non usage attrition	no	yes	30	2018-03-05	logged data at least once	2018-08-30
1413	SMC	Succumbs to Non usage attrition	no	yes	36	2018-03-05	logged data at least once	2018-11-29
1414	SMC	Succumbs to Non usage attrition	no	no	0.01		never logged data
1415	SMC	Succumbs to Non usage attrition	no	no	0.01		never logged data
1416	SMC	Succumbs to Non usage attrition	no	yes	18	2018-03-01	logged data at least once	2018-03-18
1417	SMC	Succumbs to Non usage attrition	no	yes	45	2018-02-23	logged data at least once	2018-09-03
1418	SMC	Succumbs to Non usage attrition	no	no	0.01		never logged data
1419	SMC	Succumbs to Non usage attrition	no	no	1	2018-02-20	logged data at least once	2018-02-20
1420	SMC	Succumbs to Non usage attrition	no	no	0.01		never logged data
1421	SMC	Never succumbs to non usage attrition	yes	no	365	2018-02-15	logged data at least once	2019-02-16
1422	SMC	Succumbs to Non usage attrition	no	no	0.01		never logged data
1423	SMC	Succumbs to Non usage attrition	no	yes	15	2018-02-26	logged data at least once	2018-03-12
1424	SMC	Succumbs to Non usage attrition	no	no	131	2018-02-01	logged data at least once	2018-06-11
1425	SMC	Succumbs to Non usage attrition	no	no	0.01		never logged data
1426	SMC	Succumbs to Non usage attrition	no	no	0.01		never logged data
1427	SMC	Succumbs to Non usage attrition	no	yes	0.01		never logged data
1428	SMC	Succumbs to Non usage attrition	no	yes	27	2018-03-05	logged data at least once	2018-03-31
1429	SMC	Succumbs to Non usage attrition	no	yes	31	2018-02-26	logged data at least once	2018-03-28
1430	SMC	Succumbs to Non usage attrition	no	yes	9	2018-03-05	logged data at least once	2018-03-13
1431	SMC	Succumbs to Non usage attrition	no	no	0.01		never logged data
1432	SMC	Succumbs to Non usage attrition	no	no	0.01		never logged data
1433	SMC	Succumbs to Non usage attrition	no	yes	24	2018-03-05	logged data at least once	2018-03-28
1434	SMC	Succumbs to Non usage attrition	no	yes	35	2018-03-01	logged data at least once	2018-10-29
1435	SMC	Succumbs to Non usage attrition	no	yes	30	2018-03-05	logged data at least once	2018-04-03
1436	SMC	Succumbs to Non usage attrition	no	yes	35	2018-02-28	logged data at least once	2018-04-03
1437	SMC	Succumbs to Non usage attrition	no	yes	42	2018-03-05	logged data at least once	2018-04-15
1438	SMC	Succumbs to Non usage attrition	no	yes	30	2018-03-05	logged data at least once	2018-04-03
1439	SMC	Succumbs to Non usage attrition	no	yes	32	2018-03-05	logged data at least once	2018-04-05
1440	SMC	Succumbs to Non usage attrition	no	no	2	2018-02-22	logged data at least once	2018-02-23
1441	SMC	Succumbs to Non usage attrition	no	yes	29	2018-02-21	logged data at least once	2018-03-21
1442	SMC	Succumbs to Non usage attrition	no	no	25	2018-02-01	logged data at least once	2018-02-25
1443	SMC	Succumbs to Non usage attrition	no	yes	28	2018-03-01	logged data at least once	2018-03-28
1444	SMC	Succumbs to Non usage attrition	no	yes	38	2018-03-05	logged data at least once	2018-04-11
1445	SMC	Succumbs to Non usage attrition	no	no	0.01		never logged data
1446	SMC	Succumbs to Non usage attrition	no	yes	42	2018-03-01	logged data at least once	2018-04-11
1447	SMC	Succumbs to Non usage attrition	no	yes	37	2018-03-05	logged data at least once	2018-09-02
1448	SMC	Succumbs to Non usage attrition	no	yes	39	2018-02-26	logged data at least once	2019-02-19
1449	SMC	Succumbs to Non usage attrition	no	yes	24	2018-03-05	logged data at least once	2018-03-28
1450	SMC	Succumbs to Non usage attrition	no	no	0.01		never logged data
1451	SMC	Succumbs to Non usage attrition	no	no	1	2018-02-22	logged data at least once	2018-02-22
1452	SMC	Succumbs to Non usage attrition	no	no	0.01		never logged data
1453	SMC	Succumbs to Non usage attrition	no	no	0.01		never logged data
1454	SMC	Succumbs to Non usage attrition	no	no	0.01		never logged data
1455	SMC	Succumbs to Non usage attrition	no	no	85	2018-03-13	logged data at least once	2018-06-05
1456	SMC	Succumbs to Non usage attrition	no	no	0.01		never logged data
1457	SMC	Succumbs to Non usage attrition	no	no	0.01		never logged data
1458	SMC	Succumbs to Non usage attrition	no	no	0.01		never logged data
1459	SMC	Succumbs to Non usage attrition	no	no	0.01		never logged data
1460	SMC	Succumbs to Non usage attrition	no	yes	28	2018-03-05	logged data at least once	2018-09-02
1461	SMC	Succumbs to Non usage attrition	no	yes	32	2018-03-05	logged data at least once	2018-04-05
1462	SMC	Succumbs to Non usage attrition	no	no	0.01		never logged data
1463	SMC	Succumbs to Non usage attrition	no	yes	35	2018-03-01	logged data at least once	2018-08-29
1464	SMC	Succumbs to Non usage attrition	no	yes	30	2018-03-05	logged data at least once	2018-04-03
1465	SMC	Succumbs to Non usage attrition	no	yes	31	2018-03-05	logged data at least once	2018-08-28
1466	SMC	Succumbs to Non usage attrition	no	yes	39	2018-02-27	logged data at least once	2018-04-06
1467	SMC	Succumbs to Non usage attrition	no	no	0.01		never logged data
1468	SMC	Succumbs to Non usage attrition	no	no	0.01		never logged data
1469	SMC	Succumbs to Non usage attrition	no	yes	95	2018-03-01	logged data at least once	2018-06-03
1470	SMC	Succumbs to Non usage attrition	no	no	0.01		never logged data
1471	SMC	Succumbs to Non usage attrition	no	yes	34	2018-03-01	logged data at least once	2018-10-01
1472	SMC	Succumbs to Non usage attrition	no	no	0.01		never logged data
1473	SMC	Succumbs to Non usage attrition	no	yes	34	2018-03-14	logged data at least once	2018-04-16
1474	SMC	Succumbs to Non usage attrition	no	yes	29	2018-03-05	logged data at least once	2018-04-02
1475	SMC	Succumbs to Non usage attrition	no	yes	50	2018-02-13	logged data at least once	2018-04-03
1476	SMC	Succumbs to Non usage attrition	no	yes	48	2018-03-01	logged data at least once	2018-04-17
1477	SMC	Succumbs to Non usage attrition	no	yes	32	2018-03-05	logged data at least once	2018-04-05
1478	SMC	Succumbs to Non usage attrition	no	yes	32	2018-03-01	logged data at least once	2018-08-31
1479	SMC	Succumbs to Non usage attrition	no	yes	30	2018-03-05	logged data at least once	2018-04-03
1480	SMC	Succumbs to Non usage attrition	no	no	0.01		never logged data
1481	SMC	Succumbs to Non usage attrition	no	yes	28	2018-03-01	logged data at least once	2018-03-28
1482	SMC	Succumbs to Non usage attrition	no	yes	30	2018-03-05	logged data at least once	2018-04-03
1483	SMC	Succumbs to Non usage attrition	no	yes	36	2018-03-05	logged data at least once	2018-04-09
1484	SMC	Succumbs to Non usage attrition	no	no	66	2018-02-12	logged data at least once	2018-04-18
1485	SMC	Succumbs to Non usage attrition	no	no	22	2018-02-01	logged data at least once	2018-02-22
1486	SMC	Succumbs to Non usage attrition	no	yes	33	2018-03-01	logged data at least once	2018-04-02
1487	SMC	Succumbs to Non usage attrition	no	no	0.01		never logged data
1488	SMC	Succumbs to Non usage attrition	no	yes	15	2018-03-06	logged data at least once	2018-03-20
1489	SMC	Succumbs to Non usage attrition	no	yes	44	2018-02-22	logged data at least once	2018-09-10
1490	SMC	Succumbs to Non usage attrition	no	yes	36	2018-03-04	logged data at least once	2018-04-08
1491	SMC	Succumbs to Non usage attrition	no	no	0.01		never logged data
1492	SMC	Succumbs to Non usage attrition	no	no	0.01		never logged data
1493	SMC	Succumbs to Non usage attrition	no	no	0.01		never logged data
1494	SMC	Succumbs to Non usage attrition	no	no	0.01		never logged data
1495	SMC	Succumbs to Non usage attrition	no	no	0.01		never logged data
1496	SMC	Succumbs to Non usage attrition	no	no	0.01		never logged data
1497	SMC	Never succumbs to non usage attrition	no	no	362	2018-02-24	logged data at least once	2019-02-20
1498	SMC	Succumbs to Non usage attrition	no	no	0.01		never logged data
1499	SMC	Succumbs to Non usage attrition	yes	no	0.01		never logged data
1500	SMC	Succumbs to Non usage attrition	no	no	0.01		never logged data
1501	SMC	Succumbs to Non usage attrition	no	no	15	2018-02-26	logged data at least once	2018-03-12
1502	SMC	Succumbs to Non usage attrition	no	no	8	2018-02-19	logged data at least once	2018-04-23
1503	SMC	Succumbs to Non usage attrition	no	yes	50	2018-03-03	logged data at least once	2018-07-18
1504	SMC	Succumbs to Non usage attrition	no	no	8	2018-02-19	logged data at least once	2018-02-26
1505	SMC	Succumbs to Non usage attrition	no	no	0.01		never logged data
1506	SMC	Succumbs to Non usage attrition	no	no	0.01		never logged data
1507	SMC	Succumbs to Non usage attrition	no	no	0.01		never logged data
1508	SMC	Succumbs to Non usage attrition	no	no	0.01		never logged data
1509	SMC	Succumbs to Non usage attrition	no	no	0.01		never logged data
1510	SMC	Succumbs to Non usage attrition	no	no	0.01		never logged data
1511	SMC	Succumbs to Non usage attrition	no	no	3	2018-03-01	logged data at least once	2018-03-03
1512	SMC	Succumbs to Non usage attrition	no	no	1	2018-02-25	logged data at least once	2018-02-25
1513	SMC	Succumbs to Non usage attrition	no	yes	21	2018-02-25	logged data at least once	2018-03-17
1514	SMC	Succumbs to Non usage attrition	no	no	0.01		never logged data
1515	SMC	Succumbs to Non usage attrition	no	no	0.01		never logged data
1516	SMC	Succumbs to Non usage attrition	no	no	0.01		never logged data
1517	SMC	Succumbs to Non usage attrition	no	no	1	2018-02-25	logged data at least once	2018-02-25
1518	SMC	Succumbs to Non usage attrition	no	no	0.01		never logged data
1519	SMC	Succumbs to Non usage attrition	no	no	0.01		never logged data
1520	SMC	Succumbs to Non usage attrition	no	no	0.01		never logged data
1521	SMC	Succumbs to Non usage attrition	no	no	12	2018-03-01	logged data at least once	2018-03-12
1522	SMC	Succumbs to Non usage attrition	yes	yes	57	2018-02-26	logged data at least once	2018-04-23
1523	SMC	Succumbs to Non usage attrition	no	yes	29	2018-03-05	logged data at least once	2018-04-02
1524	SMC	Succumbs to Non usage attrition	no	yes	15	2018-03-05	logged data at least once	2018-03-19
1525	SMC	Succumbs to Non usage attrition	no	yes	31	2018-03-05	logged data at least once	2018-04-04
1526	SMC	Succumbs to Non usage attrition	no	yes	40	2018-03-01	logged data at least once	2018-04-09
1527	SMC	Succumbs to Non usage attrition	no	no	0.01		never logged data
1528	SMC	Succumbs to Non usage attrition	no	yes	66	2018-03-03	logged data at least once	2018-05-07
1529	SMC	Succumbs to Non usage attrition	no	yes	198	2018-02-27	logged data at least once	2018-10-23
1530	SMC	Succumbs to Non usage attrition	no	no	2	2018-02-26	logged data at least once	2018-02-27
1531	SMC	Succumbs to Non usage attrition	no	no	0.01		never logged data
1532	SMC	Succumbs to Non usage attrition	no	no	1	2018-02-26	logged data at least once	2018-02-26
1533	SMC	Succumbs to Non usage attrition	no	no	0.01		never logged data
1534	SMC	Succumbs to Non usage attrition	no	no	0.01		never logged data
1535	SMC	Succumbs to Non usage attrition	no	no	0.01		never logged data
1536	SMC	Succumbs to Non usage attrition	no	yes	28	2018-03-01	logged data at least once	2018-03-28
1537	SMC	Succumbs to Non usage attrition	no	no	0.01		never logged data
1538	SMC	Succumbs to Non usage attrition	no	yes	29	2018-03-01	logged data at least once	2018-03-29
1539	SMC	Succumbs to Non usage attrition	no	yes	29	2018-03-01	logged data at least once	2018-03-29
1540	SMC	Succumbs to Non usage attrition	no	no	0.01		never logged data
1541	SMC	Succumbs to Non usage attrition	no	no	106	2018-02-26	logged data at least once	2018-06-11
1542	SMC	Succumbs to Non usage attrition	yes	no	298	2018-01-01	logged data at least once	2018-10-25
1543	SMC	Succumbs to Non usage attrition	no	no	0.01		never logged data
1544	SMC	Succumbs to Non usage attrition	no	yes	31	2018-03-01	logged data at least once	2018-03-31
1545	SMC	Succumbs to Non usage attrition	no	yes	27	2018-03-01	logged data at least once	2018-03-27
1546	SMC	Succumbs to Non usage attrition	no	yes	18	2018-03-01	logged data at least once	2018-03-18
1547	SMC	Succumbs to Non usage attrition	no	yes	29	2018-03-01	logged data at least once	2018-10-02
1548	SMC	Succumbs to Non usage attrition	no	yes	35	2018-02-25	logged data at least once	2018-03-31
1549	SMC	Succumbs to Non usage attrition	no	no	0.01		never logged data
1550	SMC	Succumbs to Non usage attrition	no	no	0.01		never logged data
1551	SMC	Succumbs to Non usage attrition	no	no	0.01		never logged data
1552	SMC	Succumbs to Non usage attrition	no	no	0.01		never logged data
1553	SMC	Succumbs to Non usage attrition	no	yes	27	2018-03-01	logged data at least once	2018-03-27
1554	SMC	Succumbs to Non usage attrition	no	yes	18	2018-03-01	logged data at least once	2018-03-18
1555	SMC	Succumbs to Non usage attrition	no	yes	7	2018-02-27	logged data at least once	2018-03-05
1556	SMC	Succumbs to Non usage attrition	no	yes	18	2018-03-01	logged data at least once	2018-03-18
1557	SMC	Succumbs to Non usage attrition	no	no	0.01		never logged data
1558	SMC	Succumbs to Non usage attrition	no	yes	28	2018-03-01	logged data at least once	2018-03-28
1559	SMC	Succumbs to Non usage attrition	no	yes	54	2018-03-01	logged data at least once	2018-04-23
1560	SMC	Succumbs to Non usage attrition	no	yes	40	2018-03-02	logged data at least once	2018-11-29
1561	SMC	Succumbs to Non usage attrition	no	no	0.01		never logged data
1562	SMC	Succumbs to Non usage attrition	no	no	12	2018-02-16	logged data at least once	2018-02-27
1563	SMC	Succumbs to Non usage attrition	no	no	0.01		never logged data
1564	SMC	Succumbs to Non usage attrition	no	yes	20	2018-03-01	logged data at least once	2018-03-20
1565	SMC	Succumbs to Non usage attrition	no	yes	35	2018-03-01	logged data at least once	2018-04-04
1566	SMC	Succumbs to Non usage attrition	no	no	1	2018-03-01	logged data at least once	2018-03-01
1567	SMC	Succumbs to Non usage attrition	no	no	0.01		never logged data
1568	SMC	Succumbs to Non usage attrition	no	no	0.01		never logged data
1569	SMC	Succumbs to Non usage attrition	yes	no	240	2018-02-15	logged data at least once	2019-02-20
1570	SMC	Succumbs to Non usage attrition	no	no	10	2018-02-22	logged data at least once	2018-03-03
1571	SMC	Succumbs to Non usage attrition	yes	yes	32	2018-03-01	logged data at least once	2018-12-31
1572	SMC	Succumbs to Non usage attrition	no	no	25	2018-03-01	logged data at least once	2018-03-25
1573	SMC	Succumbs to Non usage attrition	no	yes	31	2018-03-01	logged data at least once	2018-03-31
1574	SMC	Succumbs to Non usage attrition	no	no	0.01		never logged data
1575	SMC	Succumbs to Non usage attrition	no	yes	28	2018-03-01	logged data at least once	2018-03-28
1576	SMC	Succumbs to Non usage attrition	no	yes	28	2018-03-01	logged data at least once	2018-03-28
1577	SMC	Succumbs to Non usage attrition	no	yes	27	2018-03-05	logged data at least once	2018-03-31
1578	SMC	Succumbs to Non usage attrition	no	yes	31	2018-02-28	logged data at least once	2018-05-14
1579	SMC	Succumbs to Non usage attrition	no	yes	41	2018-02-28	logged data at least once	2018-04-09
1580	SMC	Succumbs to Non usage attrition	yes	yes	99	2018-03-01	logged data at least once	2019-02-14
1581	SMC	Succumbs to Non usage attrition	no	yes	21	2018-03-05	logged data at least once	2018-03-25
1582	SMC	Succumbs to Non usage attrition	no	yes	27	2018-03-01	logged data at least once	2018-03-27
1583	SMC	Succumbs to Non usage attrition	no	yes	3	2018-02-28	logged data at least once	2018-03-02
1584	SMC	Succumbs to Non usage attrition	no	no	40	2018-02-26	logged data at least once	2018-04-06
1585	SMC	Succumbs to Non usage attrition	no	no	0.01		never logged data
1586	SMC	Succumbs to Non usage attrition	no	no	0.01		never logged data
1587	SMC	Succumbs to Non usage attrition	no	no	0.01		never logged data
1588	SMC	Succumbs to Non usage attrition	no	yes	29	2018-03-01	logged data at least once	2018-03-29
1589	SMC	Succumbs to Non usage attrition	no	no	0.01		never logged data
1590	SMC	Succumbs to Non usage attrition	no	no	0.01		never logged data
1591	SMC	Succumbs to Non usage attrition	no	yes	26	2018-03-01	logged data at least once	2018-03-26
1592	SMC	Succumbs to Non usage attrition	no	no	2	2018-03-02	logged data at least once	2018-03-03
1593	SMC	Succumbs to Non usage attrition	yes	no	0.01		never logged data
1594	SMC	Succumbs to Non usage attrition	no	yes	31	2018-03-01	logged data at least once	2018-03-31
1595	SMC	Succumbs to Non usage attrition	no	yes	32	2018-03-01	logged data at least once	2018-06-28
1596	SMC	Succumbs to Non usage attrition	no	yes	280	2018-03-01	logged data at least once	2018-12-05
1597	SMC	Succumbs to Non usage attrition	no	yes	27	2018-03-01	logged data at least once	2018-03-27
1598	SMC	Succumbs to Non usage attrition	no	yes	22	2018-03-01	logged data at least once	2018-03-22
1599	SMC	Succumbs to Non usage attrition	no	yes	18	2018-03-01	logged data at least once	2018-03-18
1600	SMC	Succumbs to Non usage attrition	no	yes	25	2018-03-01	logged data at least once	2018-03-25
1601	SMC	Succumbs to Non usage attrition	no	no	0.01		never logged data
1602	SMC	Succumbs to Non usage attrition	no	yes	36	2018-03-05	logged data at least once	2018-11-28
1603	SMC	Succumbs to Non usage attrition	no	no	0.01		never logged data
1604	SMC	Succumbs to Non usage attrition	no	yes	28	2018-03-01	logged data at least once	2018-03-28
1605	SMC	Succumbs to Non usage attrition	no	no	0.01		never logged data
1606	SMC	Succumbs to Non usage attrition	no	yes	35	2018-03-05	logged data at least once	2018-04-08
1607	SMC	Succumbs to Non usage attrition	no	yes	36	2018-03-02	logged data at least once	2018-11-29
1608	SMC	Succumbs to Non usage attrition	yes	yes	36	2018-03-05	logged data at least once	2018-11-30
1609	SMC	Succumbs to Non usage attrition	no	yes	41	2018-02-26	logged data at least once	2018-09-04
1610	SMC	Succumbs to Non usage attrition	no	yes	30	2018-03-05	logged data at least once	2018-11-28
1611	SMC	Succumbs to Non usage attrition	no	no	30	2018-03-02	logged data at least once	2018-03-31
1612	SMC	Succumbs to Non usage attrition	no	yes	31	2018-03-05	logged data at least once	2018-12-02
1613	SMC	Succumbs to Non usage attrition	no	yes	31	2018-03-04	logged data at least once	2018-04-03
1614	SMC	Succumbs to Non usage attrition	no	no	25	2018-03-01	logged data at least once	2018-03-25
1615	SMC	Succumbs to Non usage attrition	no	no	29	2018-03-01	logged data at least once	2018-03-29
1616	SMC	Succumbs to Non usage attrition	no	no	0.01		never logged data
1617	SMC	Succumbs to Non usage attrition	no	no	29	2018-03-01	logged data at least once	2018-04-24
1618	SMC	Succumbs to Non usage attrition	no	yes	24	2018-02-25	logged data at least once	2018-03-20
1619	SMC	Succumbs to Non usage attrition	no	no	0.01		never logged data
1620	SMC	Succumbs to Non usage attrition	no	no	44	2018-02-26	logged data at least once	2018-05-10
1621	SMC	Succumbs to Non usage attrition	no	yes	35	2018-03-02	logged data at least once	2018-04-05
1622	SMC	Succumbs to Non usage attrition	no	no	1	2018-03-01	logged data at least once	2018-03-01
1623	SMC	Succumbs to Non usage attrition	no	no	35	2018-02-25	logged data at least once	2018-03-31
1624	SMC	Succumbs to Non usage attrition	no	no	1	2018-03-01	logged data at least once	2018-03-01
1625	SMC	Succumbs to Non usage attrition	yes	no	4	2018-03-01	logged data at least once	2018-11-01
1626	SMC	Succumbs to Non usage attrition	no	yes	22	2018-05-14	logged data at least once	2018-06-04
1627	SMC	Succumbs to Non usage attrition	no	yes	31	2018-03-05	logged data at least once	2018-11-28
1628	SMC	Succumbs to Non usage attrition	no	yes	29	2018-03-01	logged data at least once	2018-03-29
1629	SMC	Succumbs to Non usage attrition	no	no	40	2018-02-26	logged data at least once	2018-04-06
1630	SMC	Succumbs to Non usage attrition	no	no	0.01		never logged data
1631	SMC	Succumbs to Non usage attrition	no	no	0.01		never logged data
1632	SMC	Succumbs to Non usage attrition	no	no	45	2018-02-26	logged data at least once	2018-07-12
1633	SMC	Succumbs to Non usage attrition	no	no	30	2018-03-07	logged data at least once	2018-04-05
1634	SMC	Succumbs to Non usage attrition	no	no	0.01		never logged data
1635	SMC	Succumbs to Non usage attrition	no	yes	37	2018-03-08	logged data at least once	2018-04-13
1636	SMC	Succumbs to Non usage attrition	no	yes	41	2018-03-01	logged data at least once	2018-04-10
1637	SMC	Succumbs to Non usage attrition	no	yes	39	2018-03-01	logged data at least once	2018-04-08
1638	SMC	Succumbs to Non usage attrition	no	yes	15	2018-03-01	logged data at least once	2018-09-06
1639	SMC	Succumbs to Non usage attrition	no	no	0.01		never logged data
1640	SMC	Succumbs to Non usage attrition	no	no	7	2018-02-24	logged data at least once	2018-03-02
1641	SMC	Succumbs to Non usage attrition	no	no	0.01		never logged data
1642	SMC	Succumbs to Non usage attrition	no	no	0.01		never logged data
1643	SMC	Succumbs to Non usage attrition	no	no	0.01		never logged data
1644	SMC	Succumbs to Non usage attrition	no	no	0.01		never logged data
1645	SMC	Succumbs to Non usage attrition	no	yes	42	2018-02-26	logged data at least once	2018-04-08
1646	SMC	Succumbs to Non usage attrition	no	no	1	2018-03-02	logged data at least once	2018-03-02
1647	SMC	Succumbs to Non usage attrition	no	no	0.01		never logged data
1648	SMC	Succumbs to Non usage attrition	no	no	0.01		never logged data
1649	SMC	Succumbs to Non usage attrition	no	no	0.01		never logged data
1650	SMC	Succumbs to Non usage attrition	yes	no	11	2018-02-25	logged data at least once	2018-03-07
1651	SMC	Succumbs to Non usage attrition	no	no	1	2018-03-02	logged data at least once	2018-03-02
1652	SMC	Succumbs to Non usage attrition	no	no	0.01		never logged data
1653	SMC	Succumbs to Non usage attrition	no	no	31	2018-03-01	logged data at least once	2018-03-31
1654	SMC	Succumbs to Non usage attrition	yes	no	20	2018-03-04	logged data at least once	2018-03-23
1655	SMC	Succumbs to Non usage attrition	no	no	0.01		never logged data
1656	SMC	Succumbs to Non usage attrition	no	no	0.01		never logged data
1657	SMC	Succumbs to Non usage attrition	no	yes	36	2018-03-05	logged data at least once	2018-11-28

## Sheet: Dictionary
Variable	Explanation
id	User identification
group	Group allocation: Year Prior to SMC (social media campaign) Group or SMC Group
actual_nonusage	Non usage attrition: occurs or does not occur
challenge_bi	Participated in a Challenge: yes or no
tournament_bi	Participated in a Tournament yes or no
day_nonusageoccurs_sm_non_zero	The number of days until non-usage attrition occurs ( zero values minimally inflated to 0.1 to allow analysis which does not allow zeros)
first_day	Day of first step entry
never_used	Participant step logging: logged data at least once or never logged data
last_doe	Day of last step entry
